# Supplementary material for: Effect of d-cycloserine on fear extinction training in adults with social anxiety disorder
Source: PLoS One. 2019 Oct 17;14(10):e0223729. doi: 10.1371/journal.pone.0223729 (PMC6797442; doi:10.1371/journal.pone.0223729)
Supplement: S1 File — This is the complete dataset used for analyses. (CSV) [file pone.0223729.s001.csv]

subid	phase	stage	stimulus	group	scr.sqrt	discriminator.cse	contingency.awareness	expectancy	lsas_total	madrs_total	age	sex	ethn	race
1101	CON	early	CS-	DCS	0.196836765386167	0	0	2	83	15	18	1	0	Asian
1101	CON	early	CS+E	DCS	0.387983666468698	0	0	1	83	15	18	1	0	Asian
1101	CON	early	CS+U	DCS	0.487699264759946	0	0	1	83	15	18	1	0	Asian
1101	CON	late	CS-	DCS	0.545812441403482	0	0	4	83	15	18	1	0	Asian
1101	CON	late	CS+E	DCS	0.573669467813999	0	0	2	83	15	18	1	0	Asian
1101	CON	late	CS+U	DCS	0.456020048034876	0	0	2	83	15	18	1	0	Asian
1101	EXT	early	CS-	DCS	0	0	0	4	83	15	18	1	0	Asian
1101	EXT	early	CS+E	DCS	0	0	0	NA	83	15	18	1	0	Asian
1101	EXT	late	CS-	DCS	0	0	0	2	83	15	18	1	0	Asian
1101	EXT	late	CS+E	DCS	0	0	0	NA	83	15	18	1	0	Asian
1101	RCL	early	CS-	DCS	0.0289395922569756	0	0	3	83	15	18	1	0	Asian
1101	RCL	early	CS+E	DCS	0	0	0	3	83	15	18	1	0	Asian
1101	RCL	early	CS+U	DCS	0.256223590175584	0	0	1	83	15	18	1	0	Asian
1101	RCL	late	CS-	DCS	0	0	0	2	83	15	18	1	0	Asian
1101	RCL	late	CS+E	DCS	0	0	0	2	83	15	18	1	0	Asian
1101	RCL	late	CS+U	DCS	0	0	0	4	83	15	18	1	0	Asian
1101	RNL	early	CS-	DCS	0	0	0	2	83	15	18	1	0	Asian
1101	RNL	early	CS+E	DCS	0	0	0	4	83	15	18	1	0	Asian
1101	RNL	early	CS+U	DCS	0.103198837202751	0	0	2	83	15	18	1	0	Asian
1101	RNL	late	CS-	DCS	0	0	0	1	83	15	18	1	0	Asian
1101	RNL	late	CS+E	DCS	0	0	0	3	83	15	18	1	0	Asian
1101	RNL	late	CS+U	DCS	0	0	0	1	83	15	18	1	0	Asian
1102	CON	early	CS-	DCS	0.183923363795807	1	1	3	61	11	21	1	0	Asian
1102	CON	early	CS+E	DCS	0.502556760729907	1	1	3	61	11	21	1	0	Asian
1102	CON	early	CS+U	DCS	0.755677005946993	1	1	2	61	11	21	1	0	Asian
1102	CON	late	CS-	DCS	0.228385404704486	1	1	1	61	11	21	1	0	Asian
1102	CON	late	CS+E	DCS	0.628166650369465	1	1	4	61	11	21	1	0	Asian
1102	CON	late	CS+U	DCS	0.44049153765641	1	1	4	61	11	21	1	0	Asian
1102	EXT	early	CS-	DCS	0.285752679321844	1	1	2	61	11	21	1	0	Asian
1102	EXT	early	CS+E	DCS	0.292439829039704	1	1	3	61	11	21	1	0	Asian
1102	EXT	late	CS-	DCS	0	1	1	1	61	11	21	1	0	Asian
1102	EXT	late	CS+E	DCS	0	1	1	1	61	11	21	1	0	Asian
1102	RCL	early	CS-	DCS	0	1	1	2	61	11	21	1	0	Asian
1102	RCL	early	CS+E	DCS	0.099247166206396	1	1	2	61	11	21	1	0	Asian
1102	RCL	early	CS+U	DCS	0	1	1	4	61	11	21	1	0	Asian
1102	RCL	late	CS-	DCS	0	1	1	1	61	11	21	1	0	Asian
1102	RCL	late	CS+E	DCS	0	1	1	1	61	11	21	1	0	Asian
1102	RCL	late	CS+U	DCS	0	1	1	1	61	11	21	1	0	Asian
1102	RNL	early	CS-	DCS	0	1	1	2	61	11	21	1	0	Asian
1102	RNL	early	CS+E	DCS	0.26556543449779	1	1	2	61	11	21	1	0	Asian
1102	RNL	early	CS+U	DCS	0	1	1	2	61	11	21	1	0	Asian
1102	RNL	late	CS-	DCS	0.0287228132326901	1	1	1	61	11	21	1	0	Asian
1102	RNL	late	CS+E	DCS	0	1	1	1	61	11	21	1	0	Asian
1102	RNL	late	CS+U	DCS	0	1	1	1	61	11	21	1	0	Asian
1103	CON	early	CS-	placebo	0.541666646936905	1	1	4	98	12	21	1	0	Black or African American
1103	CON	early	CS+E	placebo	0.784561948218088	1	1	5	98	12	21	1	0	Black or African American
1103	CON	early	CS+U	placebo	0.723787694142432	1	1	5	98	12	21	1	0	Black or African American
1103	CON	late	CS-	placebo	0.535571248954009	1	1	1	98	12	21	1	0	Black or African American
1103	CON	late	CS+E	placebo	0.752654189376993	1	1	3	98	12	21	1	0	Black or African American
1103	CON	late	CS+U	placebo	0.787515987143201	1	1	2	98	12	21	1	0	Black or African American
1103	EXT	early	CS-	placebo	0.0698212002188447	1	1	3	98	12	21	1	0	Black or African American
1103	EXT	early	CS+E	placebo	NA	1	1	1	98	12	21	1	0	Black or African American
1103	EXT	late	CS-	placebo	0.0785811682275086	1	1	4	98	12	21	1	0	Black or African American
1103	EXT	late	CS+E	placebo	0.0587367006223537	1	1	2	98	12	21	1	0	Black or African American
1103	RCL	early	CS-	placebo	0.0277263412660235	1	1	5	98	12	21	1	0	Black or African American
1103	RCL	early	CS+E	placebo	0	1	1	2	98	12	21	1	0	Black or African American
1103	RCL	early	CS+U	placebo	0.0746659226153404	1	1	1	98	12	21	1	0	Black or African American
1103	RCL	late	CS-	placebo	0.0633936116655298	1	1	1	98	12	21	1	0	Black or African American
1103	RCL	late	CS+E	placebo	0	1	1	1	98	12	21	1	0	Black or African American
1103	RCL	late	CS+U	placebo	0.297789268005412	1	1	1	98	12	21	1	0	Black or African American
1103	RNL	early	CS-	placebo	0.128184437432943	1	1	3	98	12	21	1	0	Black or African American
1103	RNL	early	CS+E	placebo	0.0507444578254611	1	1	2	98	12	21	1	0	Black or African American
1103	RNL	early	CS+U	placebo	0.511461385716739	1	1	2	98	12	21	1	0	Black or African American
1103	RNL	late	CS-	placebo	0.0515388203202208	1	1	1	98	12	21	1	0	Black or African American
1103	RNL	late	CS+E	placebo	0.280277921036799	1	1	1	98	12	21	1	0	Black or African American
1103	RNL	late	CS+U	placebo	0.0634428877022476	1	1	1	98	12	21	1	0	Black or African American
1104	CON	early	CS-	placebo	0.319872897371797	1	1	2	79	1	19	1	0	White
1104	CON	early	CS+E	placebo	0.85481465795529	1	1	4	79	1	19	1	0	White
1104	CON	early	CS+U	placebo	0.776981405197274	1	1	2	79	1	19	1	0	White
1104	CON	late	CS-	placebo	0.0948808170993924	1	1	1	79	1	19	1	0	White
1104	CON	late	CS+E	placebo	1.05679750264819	1	1	5	79	1	19	1	0	White
1104	CON	late	CS+U	placebo	0.868080254525731	1	1	4	79	1	19	1	0	White
1104	EXT	early	CS-	placebo	0.278985405247786	1	1	1	79	1	19	1	0	White
1104	EXT	early	CS+E	placebo	0.324059095511962	1	1	4	79	1	19	1	0	White
1104	EXT	late	CS-	placebo	0.709267698320684	1	1	1	79	1	19	1	0	White
1104	EXT	late	CS+E	placebo	0.987452005777583	1	1	1	79	1	19	1	0	White
1104	RCL	early	CS-	placebo	0.475574303897825	1	1	2	79	1	19	1	0	White
1104	RCL	early	CS+E	placebo	1.36295036262129	1	1	4	79	1	19	1	0	White
1104	RCL	early	CS+U	placebo	0.354256237771021	1	1	3	79	1	19	1	0	White
1104	RCL	late	CS-	placebo	0.537378371943852	1	1	1	79	1	19	1	0	White
1104	RCL	late	CS+E	placebo	0.395070457247751	1	1	1	79	1	19	1	0	White
1104	RCL	late	CS+U	placebo	0.689336831746819	1	1	1	79	1	19	1	0	White
1104	RNL	early	CS-	placebo	1.33317338255017	1	1	2	79	1	19	1	0	White
1104	RNL	early	CS+E	placebo	1.30161438221925	1	1	4	79	1	19	1	0	White
1104	RNL	early	CS+U	placebo	1.33440064489062	1	1	2	79	1	19	1	0	White
1104	RNL	late	CS-	placebo	0.911545604680145	1	1	1	79	1	19	1	0	White
1104	RNL	late	CS+E	placebo	1.25794295605038	1	1	1	79	1	19	1	0	White
1104	RNL	late	CS+U	placebo	1.52839028032522	1	1	1	79	1	19	1	0	White
1105	CON	early	CS-	placebo	1.96176819336588	1	1	3	115	41	23	1	0	Other
1105	CON	early	CS+E	placebo	2.05646963239465	1	1	4	115	41	23	1	0	Other
1105	CON	early	CS+U	placebo	2.19382152429393	1	1	2	115	41	23	1	0	Other
1105	CON	late	CS-	placebo	0.883548768549508	1	1	1	115	41	23	1	0	Other
1105	CON	late	CS+E	placebo	2.33835300728827	1	1	5	115	41	23	1	0	Other
1105	CON	late	CS+U	placebo	2.40602934032068	1	1	5	115	41	23	1	0	Other
1105	EXT	early	CS-	placebo	1.18161792432695	1	1	3	115	41	23	1	0	Other
1105	EXT	early	CS+E	placebo	1.10775130661936	1	1	5	115	41	23	1	0	Other
1105	EXT	late	CS-	placebo	0.414311560186126	1	1	1	115	41	23	1	0	Other
1105	EXT	late	CS+E	placebo	0.636601014260557	1	1	1	115	41	23	1	0	Other
1105	RCL	early	CS-	placebo	1.49594595509288	1	1	3	115	41	23	1	0	Other
1105	RCL	early	CS+E	placebo	1.1426798716528	1	1	3	115	41	23	1	0	Other
1105	RCL	early	CS+U	placebo	1.94546528320053	1	1	5	115	41	23	1	0	Other
1105	RCL	late	CS-	placebo	0.967567726963989	1	1	1	115	41	23	1	0	Other
1105	RCL	late	CS+E	placebo	1.24637033770086	1	1	1	115	41	23	1	0	Other
1105	RCL	late	CS+U	placebo	0.919361570508935	1	1	1	115	41	23	1	0	Other
1105	RNL	early	CS-	placebo	1.45297348443638	1	1	3	115	41	23	1	0	Other
1105	RNL	early	CS+E	placebo	2.06678583968165	1	1	5	115	41	23	1	0	Other
1105	RNL	early	CS+U	placebo	1.78567723119224	1	1	5	115	41	23	1	0	Other
1105	RNL	late	CS-	placebo	0.359776285550279	1	1	1	115	41	23	1	0	Other
1105	RNL	late	CS+E	placebo	0.424012212805451	1	1	1	115	41	23	1	0	Other
1105	RNL	late	CS+U	placebo	0.88581082680692	1	1	1	115	41	23	1	0	Other
1106	CON	early	CS-	DCS	2.07022387804864	1	1	4	76	15	24	1	0	Asian
1106	CON	early	CS+E	DCS	2.65995216424598	1	1	5	76	15	24	1	0	Asian
1106	CON	early	CS+U	DCS	2.43894806242214	1	1	4	76	15	24	1	0	Asian
1106	CON	late	CS-	DCS	1.14860961174604	1	1	2	76	15	24	1	0	Asian
1106	CON	late	CS+E	DCS	2.47618776787665	1	1	4	76	15	24	1	0	Asian
1106	CON	late	CS+U	DCS	2.16721118566482	1	1	4	76	15	24	1	0	Asian
1106	EXT	early	CS-	DCS	0.915310351767097	1	1	5	76	15	24	1	0	Asian
1106	EXT	early	CS+E	DCS	0.964253606229123	1	1	5	76	15	24	1	0	Asian
1106	EXT	late	CS-	DCS	0	1	1	1	76	15	24	1	0	Asian
1106	EXT	late	CS+E	DCS	0	1	1	1	76	15	24	1	0	Asian
1106	RCL	early	CS-	DCS	0	1	1	2	76	15	24	1	0	Asian
1106	RCL	early	CS+E	DCS	0.0973396116696589	1	1	4	76	15	24	1	0	Asian
1106	RCL	early	CS+U	DCS	1.08144940802311	1	1	3	76	15	24	1	0	Asian
1106	RCL	late	CS-	DCS	0	1	1	1	76	15	24	1	0	Asian
1106	RCL	late	CS+E	DCS	0	1	1	1	76	15	24	1	0	Asian
1106	RCL	late	CS+U	DCS	0	1	1	1	76	15	24	1	0	Asian
1106	RNL	early	CS-	DCS	0.0883741998154873	1	1	3	76	15	24	1	0	Asian
1106	RNL	early	CS+E	DCS	0	1	1	1	76	15	24	1	0	Asian
1106	RNL	early	CS+U	DCS	0.931417256257934	1	1	2	76	15	24	1	0	Asian
1106	RNL	late	CS-	DCS	0.0566789202437732	1	1	1	76	15	24	1	0	Asian
1106	RNL	late	CS+E	DCS	0.397882591296687	1	1	1	76	15	24	1	0	Asian
1106	RNL	late	CS+U	DCS	0	1	1	1	76	15	24	1	0	Asian
1107	CON	early	CS-	DCS	0	0	1	1	67	3	23	1	0	White
1107	CON	early	CS+E	DCS	0	0	1	1	67	3	23	1	0	White
1107	CON	early	CS+U	DCS	0	0	1	1	67	3	23	1	0	White
1107	CON	late	CS-	DCS	0	0	1	1	67	3	23	1	0	White
1107	CON	late	CS+E	DCS	0.025617376914899	0	1	4	67	3	23	1	0	White
1107	CON	late	CS+U	DCS	0	0	1	3	67	3	23	1	0	White
1107	EXT	early	CS-	DCS	0	0	1	2	67	3	23	1	0	White
1107	EXT	early	CS+E	DCS	0	0	1	3	67	3	23	1	0	White
1107	EXT	late	CS-	DCS	0	0	1	1	67	3	23	1	0	White
1107	EXT	late	CS+E	DCS	0	0	1	1	67	3	23	1	0	White
1107	RCL	early	CS-	DCS	0.130568049831011	0	1	2	67	3	23	1	0	White
1107	RCL	early	CS+E	DCS	0	0	1	3	67	3	23	1	0	White
1107	RCL	early	CS+U	DCS	0.273777743737882	0	1	2	67	3	23	1	0	White
1107	RCL	late	CS-	DCS	0.0858050115086526	0	1	1	67	3	23	1	0	White
1107	RCL	late	CS+E	DCS	0	0	1	1	67	3	23	1	0	White
1107	RCL	late	CS+U	DCS	0.136473440639562	0	1	1	67	3	23	1	0	White
1107	RNL	early	CS-	DCS	0.0724137417898012	0	1	2	67	3	23	1	0	White
1107	RNL	early	CS+E	DCS	0	0	1	4	67	3	23	1	0	White
1107	RNL	early	CS+U	DCS	0	0	1	2	67	3	23	1	0	White
1107	RNL	late	CS-	DCS	0	0	1	1	67	3	23	1	0	White
1107	RNL	late	CS+E	DCS	0	0	1	1	67	3	23	1	0	White
1107	RNL	late	CS+U	DCS	0	0	1	1	67	3	23	1	0	White
1108	CON	early	CS-	placebo	0.142711767074957	0	1	1	109	2	21	1	0	White
1108	CON	early	CS+E	placebo	0.159745891965959	0	1	4	109	2	21	1	0	White
1108	CON	early	CS+U	placebo	0.204083316319586	0	1	4	109	2	21	1	0	White
1108	CON	late	CS-	placebo	0.0552268050859363	0	1	1	109	2	21	1	0	White
1108	CON	late	CS+E	placebo	0	0	1	4	109	2	21	1	0	White
1108	CON	late	CS+U	placebo	0.214734978778752	0	1	4	109	2	21	1	0	White
1108	EXT	early	CS-	placebo	0	0	1	1	109	2	21	1	0	White
1108	EXT	early	CS+E	placebo	0.1684654610732	0	1	1	109	2	21	1	0	White
1108	EXT	late	CS-	placebo	0	0	1	1	109	2	21	1	0	White
1108	EXT	late	CS+E	placebo	0	0	1	1	109	2	21	1	0	White
1108	RCL	early	CS-	placebo	0	0	1	1	109	2	21	1	0	White
1108	RCL	early	CS+E	placebo	0	0	1	1	109	2	21	1	0	White
1108	RCL	early	CS+U	placebo	0	0	1	2	109	2	21	1	0	White
1108	RCL	late	CS-	placebo	0	0	1	1	109	2	21	1	0	White
1108	RCL	late	CS+E	placebo	0	0	1	1	109	2	21	1	0	White
1108	RCL	late	CS+U	placebo	0	0	1	1	109	2	21	1	0	White
1108	RNL	early	CS-	placebo	0	0	1	1	109	2	21	1	0	White
1108	RNL	early	CS+E	placebo	0	0	1	1	109	2	21	1	0	White
1108	RNL	early	CS+U	placebo	0	0	1	1	109	2	21	1	0	White
1108	RNL	late	CS-	placebo	0.04264680527308	0	1	1	109	2	21	1	0	White
1108	RNL	late	CS+E	placebo	0	0	1	1	109	2	21	1	0	White
1108	RNL	late	CS+U	placebo	0	0	1	1	109	2	21	1	0	White
1109	CON	early	CS-	placebo	0.684014921097919	1	1	3	101	2	44	0	0	White
1109	CON	early	CS+E	placebo	1.06897770327465	1	1	2	101	2	44	0	0	White
1109	CON	early	CS+U	placebo	0.544351219305342	1	1	3	101	2	44	0	0	White
1109	CON	late	CS-	placebo	0.502167990712237	1	1	1	101	2	44	0	0	White
1109	CON	late	CS+E	placebo	0.830417168412413	1	1	4	101	2	44	0	0	White
1109	CON	late	CS+U	placebo	0.526264056708691	1	1	5	101	2	44	0	0	White
1109	EXT	early	CS-	placebo	0.582492743570995	1	1	1	101	2	44	0	0	White
1109	EXT	early	CS+E	placebo	0.545861320021459	1	1	3	101	2	44	0	0	White
1109	EXT	late	CS-	placebo	0.113357840487546	1	1	1	101	2	44	0	0	White
1109	EXT	late	CS+E	placebo	0.266317479711715	1	1	1	101	2	44	0	0	White
1109	RCL	early	CS-	placebo	0.534532933004119	1	1	1	101	2	44	0	0	White
1109	RCL	early	CS+E	placebo	0.505284431305437	1	1	2	101	2	44	0	0	White
1109	RCL	early	CS+U	placebo	1.18856190811018	1	1	4	101	2	44	0	0	White
1109	RCL	late	CS-	placebo	0.403899091439187	1	1	1	101	2	44	0	0	White
1109	RCL	late	CS+E	placebo	0.720542660348399	1	1	1	101	2	44	0	0	White
1109	RCL	late	CS+U	placebo	0.791672858659015	1	1	3	101	2	44	0	0	White
1109	RNL	early	CS-	placebo	0.535031302681298	1	1	1	101	2	44	0	0	White
1109	RNL	early	CS+E	placebo	1.40815491370496	1	1	1	101	2	44	0	0	White
1109	RNL	early	CS+U	placebo	0.721174313995444	1	1	5	101	2	44	0	0	White
1109	RNL	late	CS-	placebo	0.450347620125753	1	1	1	101	2	44	0	0	White
1109	RNL	late	CS+E	placebo	0.291667948227397	1	1	1	101	2	44	0	0	White
1109	RNL	late	CS+U	placebo	0.517974712773036	1	1	2	101	2	44	0	0	White
1110	CON	early	CS-	placebo	0	1	1	2	61	9	22	1	0	Black or African American
1110	CON	early	CS+E	placebo	1.03335682417276	1	1	2	61	9	22	1	0	Black or African American
1110	CON	early	CS+U	placebo	0.482217003074455	1	1	2	61	9	22	1	0	Black or African American
1110	CON	late	CS-	placebo	0.202190440145778	1	1	1	61	9	22	1	0	Black or African American
1110	CON	late	CS+E	placebo	0.413544929976483	1	1	3	61	9	22	1	0	Black or African American
1110	CON	late	CS+U	placebo	0.821435982728813	1	1	5	61	9	22	1	0	Black or African American
1110	EXT	early	CS-	placebo	0.209880918618154	1	1	4	61	9	22	1	0	Black or African American
1110	EXT	early	CS+E	placebo	0	1	1	4	61	9	22	1	0	Black or African American
1110	EXT	late	CS-	placebo	0	1	1	1	61	9	22	1	0	Black or African American
1110	EXT	late	CS+E	placebo	0	1	1	1	61	9	22	1	0	Black or African American
1110	RCL	early	CS-	placebo	NA	1	1	2	61	9	22	1	0	Black or African American
1110	RCL	early	CS+E	placebo	NA	1	1	1	61	9	22	1	0	Black or African American
1110	RCL	early	CS+U	placebo	NA	1	1	5	61	9	22	1	0	Black or African American
1110	RCL	late	CS-	placebo	NA	1	1	1	61	9	22	1	0	Black or African American
1110	RCL	late	CS+E	placebo	NA	1	1	1	61	9	22	1	0	Black or African American
1110	RCL	late	CS+U	placebo	NA	1	1	1	61	9	22	1	0	Black or African American
1110	RNL	early	CS-	placebo	0	1	1	2	61	9	22	1	0	Black or African American
1110	RNL	early	CS+E	placebo	0	1	1	1	61	9	22	1	0	Black or African American
1110	RNL	early	CS+U	placebo	0	1	1	3	61	9	22	1	0	Black or African American
1110	RNL	late	CS-	placebo	0	1	1	1	61	9	22	1	0	Black or African American
1110	RNL	late	CS+E	placebo	0	1	1	1	61	9	22	1	0	Black or African American
1110	RNL	late	CS+U	placebo	0	1	1	1	61	9	22	1	0	Black or African American
1111	CON	early	CS-	DCS	0.749203207171634	1	1	1	62	3	27	1	0	White
1111	CON	early	CS+E	DCS	0.935553740198825	1	1	1	62	3	27	1	0	White
1111	CON	early	CS+U	DCS	0.631962467379907	1	1	1	62	3	27	1	0	White
1111	CON	late	CS-	DCS	0.152860016545984	1	1	1	62	3	27	1	0	White
1111	CON	late	CS+E	DCS	0.979058685722193	1	1	3	62	3	27	1	0	White
1111	CON	late	CS+U	DCS	0.183864760081969	1	1	4	62	3	27	1	0	White
1111	EXT	early	CS-	DCS	0.207012831559974	1	1	1	62	3	27	1	0	White
1111	EXT	early	CS+E	DCS	0.477993991618967	1	1	4	62	3	27	1	0	White
1111	EXT	late	CS-	DCS	0	1	1	1	62	3	27	1	0	White
1111	EXT	late	CS+E	DCS	0	1	1	1	62	3	27	1	0	White
1111	RCL	early	CS-	DCS	0.110445239009887	1	1	1	62	3	27	1	0	White
1111	RCL	early	CS+E	DCS	0.744745646146088	1	1	1	62	3	27	1	0	White
1111	RCL	early	CS+U	DCS	0	1	1	4	62	3	27	1	0	White
1111	RCL	late	CS-	DCS	0	1	1	1	62	3	27	1	0	White
1111	RCL	late	CS+E	DCS	0	1	1	1	62	3	27	1	0	White
1111	RCL	late	CS+U	DCS	0	1	1	1	62	3	27	1	0	White
1111	RNL	early	CS-	DCS	0	1	1	1	62	3	27	1	0	White
1111	RNL	early	CS+E	DCS	0.153704261489394	1	1	3	62	3	27	1	0	White
1111	RNL	early	CS+U	DCS	0	1	1	5	62	3	27	1	0	White
1111	RNL	late	CS-	DCS	0	1	1	1	62	3	27	1	0	White
1111	RNL	late	CS+E	DCS	0	1	1	2	62	3	27	1	0	White
1111	RNL	late	CS+U	DCS	0	1	1	1	62	3	27	1	0	White
1113	CON	early	CS-	DCS	0.0269258240356725	1	1	3	88	10	22	0	1	White
1113	CON	early	CS+E	DCS	0.211610014249526	1	1	3	88	10	22	0	1	White
1113	CON	early	CS+U	DCS	0.161463255909319	1	1	4	88	10	22	0	1	White
1113	CON	late	CS-	DCS	0	1	1	1	88	10	22	0	1	White
1113	CON	late	CS+E	DCS	0.178439246731824	1	1	5	88	10	22	0	1	White
1113	CON	late	CS+U	DCS	0	1	1	5	88	10	22	0	1	White
1113	EXT	early	CS-	DCS	0.271661554144123	1	1	3	88	10	22	0	1	White
1113	EXT	early	CS+E	DCS	0.578878225536252	1	1	4	88	10	22	0	1	White
1113	EXT	late	CS-	DCS	0.152315462117278	1	1	2	88	10	22	0	1	White
1113	EXT	late	CS+E	DCS	0.0678232998312527	1	1	2	88	10	22	0	1	White
1113	RCL	early	CS-	DCS	0.0981069998609758	1	1	2	88	10	22	0	1	White
1113	RCL	early	CS+E	DCS	0	1	1	3	88	10	22	0	1	White
1113	RCL	early	CS+U	DCS	0.273313007374329	1	1	4	88	10	22	0	1	White
1113	RCL	late	CS-	DCS	0.107908981012751	1	1	2	88	10	22	0	1	White
1113	RCL	late	CS+E	DCS	0.0912414379544733	1	1	1	88	10	22	0	1	White
1113	RCL	late	CS+U	DCS	0	1	1	2	88	10	22	0	1	White
1113	RNL	early	CS-	DCS	0.0375832409459323	1	1	2	88	10	22	0	1	White
1113	RNL	early	CS+E	DCS	0.232871804258768	1	1	2	88	10	22	0	1	White
1113	RNL	early	CS+U	DCS	0.0898610037780571	1	1	3	88	10	22	0	1	White
1113	RNL	late	CS-	DCS	0.176183943451472	1	1	2	88	10	22	0	1	White
1113	RNL	late	CS+E	DCS	0.0877496438739212	1	1	1	88	10	22	0	1	White
1113	RNL	late	CS+U	DCS	0.0989949493661166	1	1	3	88	10	22	0	1	White
1114	CON	early	CS-	DCS	0.764994883064718	1	1	4	65	0	22	0	1	Other
1114	CON	early	CS+E	DCS	1.39407722929693	1	1	4	65	0	22	0	1	Other
1114	CON	early	CS+U	DCS	1.66812166190491	1	1	4	65	0	22	0	1	Other
1114	CON	late	CS-	DCS	0.824303904867975	1	1	1	65	0	22	0	1	Other
1114	CON	late	CS+E	DCS	1.30292265333409	1	1	5	65	0	22	0	1	Other
1114	CON	late	CS+U	DCS	1.36317885637456	1	1	5	65	0	22	0	1	Other
1114	EXT	early	CS-	DCS	0.291333142639144	1	1	4	65	0	22	0	1	Other
1114	EXT	early	CS+E	DCS	0.863145696037778	1	1	4	65	0	22	0	1	Other
1114	EXT	late	CS-	DCS	0.093407708461347	1	1	1	65	0	22	0	1	Other
1114	EXT	late	CS+E	DCS	0.0563471383479232	1	1	1	65	0	22	0	1	Other
1114	RCL	early	CS-	DCS	0.276037546976844	1	1	3	65	0	22	0	1	Other
1114	RCL	early	CS+E	DCS	0.249599679486974	1	1	3	65	0	22	0	1	Other
1114	RCL	early	CS+U	DCS	0	1	1	3	65	0	22	0	1	Other
1114	RCL	late	CS-	DCS	0	1	1	1	65	0	22	0	1	Other
1114	RCL	late	CS+E	DCS	0	1	1	1	65	0	22	0	1	Other
1114	RCL	late	CS+U	DCS	0	1	1	1	65	0	22	0	1	Other
1114	RNL	early	CS-	DCS	0.164843284290562	1	1	2	65	0	22	0	1	Other
1114	RNL	early	CS+E	DCS	0.300717726139533	1	1	4	65	0	22	0	1	Other
1114	RNL	early	CS+U	DCS	0.586458657173609	1	1	2	65	0	22	0	1	Other
1114	RNL	late	CS-	DCS	0.06	1	1	1	65	0	22	0	1	Other
1114	RNL	late	CS+E	DCS	0	1	1	1	65	0	22	0	1	Other
1114	RNL	late	CS+U	DCS	0.057662812973354	1	1	1	65	0	22	0	1	Other
1115	CON	early	CS-	DCS	1.58821498015551	1	1	4	113	2	22	1	1	White
1115	CON	early	CS+E	DCS	2.43390189705791	1	1	4	113	2	22	1	1	White
1115	CON	early	CS+U	DCS	2.07992432033235	1	1	5	113	2	22	1	1	White
1115	CON	late	CS-	DCS	0.994903860377783	1	1	1	113	2	22	1	1	White
1115	CON	late	CS+E	DCS	2.67325297600078	1	1	4	113	2	22	1	1	White
1115	CON	late	CS+U	DCS	2.15920198406327	1	1	5	113	2	22	1	1	White
1115	EXT	early	CS-	DCS	0.990069426861423	1	1	1	113	2	22	1	1	White
1115	EXT	early	CS+E	DCS	1.925409041145	1	1	4	113	2	22	1	1	White
1115	EXT	late	CS-	DCS	0.563259327006408	1	1	1	113	2	22	1	1	White
1115	EXT	late	CS+E	DCS	0.055	1	1	1	113	2	22	1	1	White
1115	RCL	early	CS-	DCS	0.209862699721846	1	1	1	113	2	22	1	1	White
1115	RCL	early	CS+E	DCS	1.51422616977372	1	1	1	113	2	22	1	1	White
1115	RCL	early	CS+U	DCS	0	1	1	4	113	2	22	1	1	White
1115	RCL	late	CS-	DCS	0.098773731325692	1	1	1	113	2	22	1	1	White
1115	RCL	late	CS+E	DCS	0	1	1	1	113	2	22	1	1	White
1115	RCL	late	CS+U	DCS	0.108627804912002	1	1	1	113	2	22	1	1	White
1115	RNL	early	CS-	DCS	0.088034084308295	1	1	1	113	2	22	1	1	White
1115	RNL	early	CS+E	DCS	0.0870344759276461	1	1	1	113	2	22	1	1	White
1115	RNL	early	CS+U	DCS	2.09927762001728	1	1	NA	113	2	22	1	1	White
1115	RNL	late	CS-	DCS	0.16988858216445	1	1	1	113	2	22	1	1	White
1115	RNL	late	CS+E	DCS	0	1	1	1	113	2	22	1	1	White
1115	RNL	late	CS+U	DCS	0.142038727113418	1	1	NA	113	2	22	1	1	White
1116	CON	early	CS-	placebo	0.920398000852014	1	1	1	63	0	19	0	1	White
1116	CON	early	CS+E	placebo	1.48108447304377	1	1	4	63	0	19	0	1	White
1116	CON	early	CS+U	placebo	1.54365606722157	1	1	3	63	0	19	0	1	White
1116	CON	late	CS-	placebo	0.978274902915678	1	1	1	63	0	19	0	1	White
1116	CON	late	CS+E	placebo	1.43231938817646	1	1	4	63	0	19	0	1	White
1116	CON	late	CS+U	placebo	1.60896968208601	1	1	5	63	0	19	0	1	White
1116	EXT	early	CS-	placebo	0.591173164430289	1	1	1	63	0	19	0	1	White
1116	EXT	early	CS+E	placebo	0.977157244518545	1	1	3	63	0	19	0	1	White
1116	EXT	late	CS-	placebo	0.904767772503327	1	1	1	63	0	19	0	1	White
1116	EXT	late	CS+E	placebo	0.466781807162305	1	1	1	63	0	19	0	1	White
1116	RCL	early	CS-	placebo	0.554979549677564	1	1	1	63	0	19	0	1	White
1116	RCL	early	CS+E	placebo	0.949355797847024	1	1	2	63	0	19	0	1	White
1116	RCL	early	CS+U	placebo	1.0355597009954	1	1	5	63	0	19	0	1	White
1116	RCL	late	CS-	placebo	0.767141459591228	1	1	1	63	0	19	0	1	White
1116	RCL	late	CS+E	placebo	0.793971081938726	1	1	1	63	0	19	0	1	White
1116	RCL	late	CS+U	placebo	0.342454376523355	1	1	1	63	0	19	0	1	White
1116	RNL	early	CS-	placebo	0.829642234619701	1	1	1	63	0	19	0	1	White
1116	RNL	early	CS+E	placebo	0.962853629304817	1	1	2	63	0	19	0	1	White
1116	RNL	early	CS+U	placebo	1.37081042747648	1	1	3	63	0	19	0	1	White
1116	RNL	late	CS-	placebo	0.856423128744438	1	1	1	63	0	19	0	1	White
1116	RNL	late	CS+E	placebo	0.994055390266712	1	1	1	63	0	19	0	1	White
1116	RNL	late	CS+U	placebo	1.03272805722359	1	1	2	63	0	19	0	1	White
1117	CON	early	CS-	DCS	NA	NA	1	2	93	13	25	1	1	White
1117	CON	early	CS+E	DCS	NA	NA	1	2	93	13	25	1	1	White
1117	CON	early	CS+U	DCS	NA	NA	1	2	93	13	25	1	1	White
1117	CON	late	CS-	DCS	NA	NA	1	2	93	13	25	1	1	White
1117	CON	late	CS+E	DCS	NA	NA	1	5	93	13	25	1	1	White
1117	CON	late	CS+U	DCS	NA	NA	1	5	93	13	25	1	1	White
1117	EXT	early	CS-	DCS	NA	NA	1	1	93	13	25	1	1	White
1117	EXT	early	CS+E	DCS	NA	NA	1	5	93	13	25	1	1	White
1117	EXT	late	CS-	DCS	NA	NA	1	1	93	13	25	1	1	White
1117	EXT	late	CS+E	DCS	NA	NA	1	1	93	13	25	1	1	White
1117	RCL	early	CS-	DCS	NA	NA	1	1	93	13	25	1	1	White
1117	RCL	early	CS+E	DCS	NA	NA	1	3	93	13	25	1	1	White
1117	RCL	early	CS+U	DCS	NA	NA	1	3	93	13	25	1	1	White
1117	RCL	late	CS-	DCS	NA	NA	1	1	93	13	25	1	1	White
1117	RCL	late	CS+E	DCS	NA	NA	1	1	93	13	25	1	1	White
1117	RCL	late	CS+U	DCS	NA	NA	1	1	93	13	25	1	1	White
1117	RNL	early	CS-	DCS	NA	NA	1	1	93	13	25	1	1	White
1117	RNL	early	CS+E	DCS	NA	NA	1	3	93	13	25	1	1	White
1117	RNL	early	CS+U	DCS	NA	NA	1	3	93	13	25	1	1	White
1117	RNL	late	CS-	DCS	NA	NA	1	1	93	13	25	1	1	White
1117	RNL	late	CS+E	DCS	NA	NA	1	1	93	13	25	1	1	White
1117	RNL	late	CS+U	DCS	NA	NA	1	1	93	13	25	1	1	White
1118	CON	early	CS-	placebo	NA	NA	1	1	68	13	20	0	0	White
1118	CON	early	CS+E	placebo	NA	NA	1	2	68	13	20	0	0	White
1118	CON	early	CS+U	placebo	NA	NA	1	1	68	13	20	0	0	White
1118	CON	late	CS-	placebo	NA	NA	1	1	68	13	20	0	0	White
1118	CON	late	CS+E	placebo	NA	NA	1	4	68	13	20	0	0	White
1118	CON	late	CS+U	placebo	NA	NA	1	4	68	13	20	0	0	White
1118	EXT	early	CS-	placebo	NA	NA	1	1	68	13	20	0	0	White
1118	EXT	early	CS+E	placebo	NA	NA	1	3	68	13	20	0	0	White
1118	EXT	late	CS-	placebo	NA	NA	1	1	68	13	20	0	0	White
1118	EXT	late	CS+E	placebo	NA	NA	1	1	68	13	20	0	0	White
1118	RCL	early	CS-	placebo	NA	NA	1	1	68	13	20	0	0	White
1118	RCL	early	CS+E	placebo	NA	NA	1	2	68	13	20	0	0	White
1118	RCL	early	CS+U	placebo	NA	NA	1	2	68	13	20	0	0	White
1118	RCL	late	CS-	placebo	NA	NA	1	1	68	13	20	0	0	White
1118	RCL	late	CS+E	placebo	NA	NA	1	1	68	13	20	0	0	White
1118	RCL	late	CS+U	placebo	NA	NA	1	1	68	13	20	0	0	White
1118	RNL	early	CS-	placebo	NA	NA	1	1	68	13	20	0	0	White
1118	RNL	early	CS+E	placebo	NA	NA	1	2	68	13	20	0	0	White
1118	RNL	early	CS+U	placebo	NA	NA	1	2	68	13	20	0	0	White
1118	RNL	late	CS-	placebo	NA	NA	1	1	68	13	20	0	0	White
1118	RNL	late	CS+E	placebo	NA	NA	1	1	68	13	20	0	0	White
1118	RNL	late	CS+U	placebo	NA	NA	1	1	68	13	20	0	0	White
1119	CON	early	CS-	DCS	NA	NA	1	1	90	1	22	0	0	Asian
1119	CON	early	CS+E	DCS	NA	NA	1	4	90	1	22	0	0	Asian
1119	CON	early	CS+U	DCS	NA	NA	1	3	90	1	22	0	0	Asian
1119	CON	late	CS-	DCS	NA	NA	1	1	90	1	22	0	0	Asian
1119	CON	late	CS+E	DCS	NA	NA	1	5	90	1	22	0	0	Asian
1119	CON	late	CS+U	DCS	NA	NA	1	5	90	1	22	0	0	Asian
1119	EXT	early	CS-	DCS	NA	NA	1	1	90	1	22	0	0	Asian
1119	EXT	early	CS+E	DCS	NA	NA	1	5	90	1	22	0	0	Asian
1119	EXT	late	CS-	DCS	NA	NA	1	2	90	1	22	0	0	Asian
1119	EXT	late	CS+E	DCS	NA	NA	1	4	90	1	22	0	0	Asian
1119	RCL	early	CS-	DCS	NA	NA	1	2	90	1	22	0	0	Asian
1119	RCL	early	CS+E	DCS	NA	NA	1	4	90	1	22	0	0	Asian
1119	RCL	early	CS+U	DCS	NA	NA	1	3	90	1	22	0	0	Asian
1119	RCL	late	CS-	DCS	NA	NA	1	1	90	1	22	0	0	Asian
1119	RCL	late	CS+E	DCS	NA	NA	1	1	90	1	22	0	0	Asian
1119	RCL	late	CS+U	DCS	NA	NA	1	1	90	1	22	0	0	Asian
1119	RNL	early	CS-	DCS	NA	NA	1	2	90	1	22	0	0	Asian
1119	RNL	early	CS+E	DCS	NA	NA	1	2	90	1	22	0	0	Asian
1119	RNL	early	CS+U	DCS	NA	NA	1	5	90	1	22	0	0	Asian
1119	RNL	late	CS-	DCS	NA	NA	1	1	90	1	22	0	0	Asian
1119	RNL	late	CS+E	DCS	NA	NA	1	1	90	1	22	0	0	Asian
1119	RNL	late	CS+U	DCS	NA	NA	1	1	90	1	22	0	0	Asian
1121	CON	early	CS-	placebo	0.579667681138183	1	1	3	112	25	31	0	0	White
1121	CON	early	CS+E	placebo	1.07077514930262	1	1	3	112	25	31	0	0	White
1121	CON	early	CS+U	placebo	1.19851401979233	1	1	4	112	25	31	0	0	White
1121	CON	late	CS-	placebo	0.458395009157601	1	1	1	112	25	31	0	0	White
1121	CON	late	CS+E	placebo	0.586582003847638	1	1	4	112	25	31	0	0	White
1121	CON	late	CS+U	placebo	1.01590497785149	1	1	4	112	25	31	0	0	White
1121	EXT	early	CS-	placebo	0.763529495029465	1	1	5	112	25	31	0	0	White
1121	EXT	early	CS+E	placebo	1.01018587087142	1	1	5	112	25	31	0	0	White
1121	EXT	late	CS-	placebo	0.530609582332829	1	1	1	112	25	31	0	0	White
1121	EXT	late	CS+E	placebo	0.807341905501946	1	1	1	112	25	31	0	0	White
1121	RCL	early	CS-	placebo	0.574477964415867	1	1	4	112	25	31	0	0	White
1121	RCL	early	CS+E	placebo	0.797838818497583	1	1	4	112	25	31	0	0	White
1121	RCL	early	CS+U	placebo	0.685481573528199	1	1	1	112	25	31	0	0	White
1121	RCL	late	CS-	placebo	0.38932089753854	1	1	1	112	25	31	0	0	White
1121	RCL	late	CS+E	placebo	0.458016942038142	1	1	1	112	25	31	0	0	White
1121	RCL	late	CS+U	placebo	0.640425544762087	1	1	1	112	25	31	0	0	White
1121	RNL	early	CS-	placebo	0.715764102659266	1	1	5	112	25	31	0	0	White
1121	RNL	early	CS+E	placebo	0.689108651817065	1	1	5	112	25	31	0	0	White
1121	RNL	early	CS+U	placebo	0.423918603141009	1	1	1	112	25	31	0	0	White
1121	RNL	late	CS-	placebo	0.702278693292775	1	1	1	112	25	31	0	0	White
1121	RNL	late	CS+E	placebo	0.599527477542095	1	1	1	112	25	31	0	0	White
1121	RNL	late	CS+U	placebo	0.601952651579465	1	1	1	112	25	31	0	0	White
1122	CON	early	CS-	DCS	NA	NA	1	3	80	2	25	1	0	White
1122	CON	early	CS+E	DCS	NA	NA	1	1	80	2	25	1	0	White
1122	CON	early	CS+U	DCS	NA	NA	1	3	80	2	25	1	0	White
1122	CON	late	CS-	DCS	NA	NA	1	1	80	2	25	1	0	White
1122	CON	late	CS+E	DCS	NA	NA	1	4	80	2	25	1	0	White
1122	CON	late	CS+U	DCS	NA	NA	1	4	80	2	25	1	0	White
1122	EXT	early	CS-	DCS	NA	NA	1	1	80	2	25	1	0	White
1122	EXT	early	CS+E	DCS	NA	NA	1	3	80	2	25	1	0	White
1122	EXT	late	CS-	DCS	NA	NA	1	1	80	2	25	1	0	White
1122	EXT	late	CS+E	DCS	NA	NA	1	1	80	2	25	1	0	White
1122	RCL	early	CS-	DCS	NA	NA	1	1	80	2	25	1	0	White
1122	RCL	early	CS+E	DCS	NA	NA	1	5	80	2	25	1	0	White
1122	RCL	early	CS+U	DCS	NA	NA	1	4	80	2	25	1	0	White
1122	RCL	late	CS-	DCS	NA	NA	1	1	80	2	25	1	0	White
1122	RCL	late	CS+E	DCS	NA	NA	1	2	80	2	25	1	0	White
1122	RCL	late	CS+U	DCS	NA	NA	1	2	80	2	25	1	0	White
1122	RNL	early	CS-	DCS	NA	NA	1	1	80	2	25	1	0	White
1122	RNL	early	CS+E	DCS	NA	NA	1	3	80	2	25	1	0	White
1122	RNL	early	CS+U	DCS	NA	NA	1	4	80	2	25	1	0	White
1122	RNL	late	CS-	DCS	NA	NA	1	1	80	2	25	1	0	White
1122	RNL	late	CS+E	DCS	NA	NA	1	1	80	2	25	1	0	White
1122	RNL	late	CS+U	DCS	NA	NA	1	1	80	2	25	1	0	White
1123	CON	early	CS-	placebo	NA	NA	1	2	78	10	61	0	NA	White
1123	CON	early	CS+E	placebo	NA	NA	1	3	78	10	61	0	NA	White
1123	CON	early	CS+U	placebo	NA	NA	1	3	78	10	61	0	NA	White
1123	CON	late	CS-	placebo	NA	NA	1	1	78	10	61	0	NA	White
1123	CON	late	CS+E	placebo	NA	NA	1	5	78	10	61	0	NA	White
1123	CON	late	CS+U	placebo	NA	NA	1	5	78	10	61	0	NA	White
1123	EXT	early	CS-	placebo	NA	NA	1	1	78	10	61	0	NA	White
1123	EXT	early	CS+E	placebo	NA	NA	1	3	78	10	61	0	NA	White
1123	EXT	late	CS-	placebo	NA	NA	1	1	78	10	61	0	NA	White
1123	EXT	late	CS+E	placebo	NA	NA	1	1	78	10	61	0	NA	White
1123	RCL	early	CS-	placebo	0.594183558446205	NA	1	2	78	10	61	0	NA	White
1123	RCL	early	CS+E	placebo	0.760423116243829	NA	1	3	78	10	61	0	NA	White
1123	RCL	early	CS+U	placebo	0.896567735976167	NA	1	4	78	10	61	0	NA	White
1123	RCL	late	CS-	placebo	0.316029261921416	NA	1	1	78	10	61	0	NA	White
1123	RCL	late	CS+E	placebo	0.521408720559242	NA	1	2	78	10	61	0	NA	White
1123	RCL	late	CS+U	placebo	0.299801383735753	NA	1	2	78	10	61	0	NA	White
1123	RNL	early	CS-	placebo	0.308335780073276	NA	1	1	78	10	61	0	NA	White
1123	RNL	early	CS+E	placebo	0.709211414870025	NA	1	2	78	10	61	0	NA	White
1123	RNL	early	CS+U	placebo	0.348358055683831	NA	1	2	78	10	61	0	NA	White
1123	RNL	late	CS-	placebo	0.111463483569605	NA	1	1	78	10	61	0	NA	White
1123	RNL	late	CS+E	placebo	0.477802346160095	NA	1	1	78	10	61	0	NA	White
1123	RNL	late	CS+U	placebo	0.287417702638874	NA	1	1	78	10	61	0	NA	White
1124	CON	early	CS-	placebo	0.203116789728984	1	1	4	98	16	26	1	0	Black or African American
1124	CON	early	CS+E	placebo	0.368451168549154	1	1	3	98	16	26	1	0	Black or African American
1124	CON	early	CS+U	placebo	0.525789291329438	1	1	5	98	16	26	1	0	Black or African American
1124	CON	late	CS-	placebo	0.0977076149339864	1	1	1	98	16	26	1	0	Black or African American
1124	CON	late	CS+E	placebo	0.224695218889452	1	1	4	98	16	26	1	0	Black or African American
1124	CON	late	CS+U	placebo	0.40074381874622	1	1	3	98	16	26	1	0	Black or African American
1124	EXT	early	CS-	placebo	0	1	1	1	98	16	26	1	0	Black or African American
1124	EXT	early	CS+E	placebo	0	1	1	4	98	16	26	1	0	Black or African American
1124	EXT	late	CS-	placebo	0	1	1	1	98	16	26	1	0	Black or African American
1124	EXT	late	CS+E	placebo	0	1	1	1	98	16	26	1	0	Black or African American
1124	RCL	early	CS-	placebo	0.297124999394203	1	1	2	98	16	26	1	0	Black or African American
1124	RCL	early	CS+E	placebo	0.392422977046576	1	1	4	98	16	26	1	0	Black or African American
1124	RCL	early	CS+U	placebo	0.597806026966383	1	1	4	98	16	26	1	0	Black or African American
1124	RCL	late	CS-	placebo	0	1	1	1	98	16	26	1	0	Black or African American
1124	RCL	late	CS+E	placebo	0	1	1	2	98	16	26	1	0	Black or African American
1124	RCL	late	CS+U	placebo	0.073143694191639	1	1	1	98	16	26	1	0	Black or African American
1124	RNL	early	CS-	placebo	0.06841966091702	1	1	1	98	16	26	1	0	Black or African American
1124	RNL	early	CS+E	placebo	0.303952888951787	1	1	3	98	16	26	1	0	Black or African American
1124	RNL	early	CS+U	placebo	0.345436564464405	1	1	4	98	16	26	1	0	Black or African American
1124	RNL	late	CS-	placebo	0	1	1	1	98	16	26	1	0	Black or African American
1124	RNL	late	CS+E	placebo	0.0972111104761179	1	1	1	98	16	26	1	0	Black or African American
1124	RNL	late	CS+U	placebo	0.0509901951359278	1	1	1	98	16	26	1	0	Black or African American
1125	CON	early	CS-	placebo	0.503913744154754	1	1	2	83	13	21	1	1	White
1125	CON	early	CS+E	placebo	0.82067644215881	1	1	2	83	13	21	1	1	White
1125	CON	early	CS+U	placebo	0.816786873014989	1	1	3	83	13	21	1	1	White
1125	CON	late	CS-	placebo	0.119623161272535	1	1	1	83	13	21	1	1	White
1125	CON	late	CS+E	placebo	0.637456051553891	1	1	4	83	13	21	1	1	White
1125	CON	late	CS+U	placebo	0	1	1	4	83	13	21	1	1	White
1125	EXT	early	CS-	placebo	0.445077115392531	1	1	1	83	13	21	1	1	White
1125	EXT	early	CS+E	placebo	0.598585870179162	1	1	3	83	13	21	1	1	White
1125	EXT	late	CS-	placebo	0	1	1	1	83	13	21	1	1	White
1125	EXT	late	CS+E	placebo	0	1	1	1	83	13	21	1	1	White
1125	RCL	early	CS-	placebo	0.110207972893961	1	1	1	83	13	21	1	1	White
1125	RCL	early	CS+E	placebo	1.02467287495543	1	1	3	83	13	21	1	1	White
1125	RCL	early	CS+U	placebo	0.437353825141425	1	1	3	83	13	21	1	1	White
1125	RCL	late	CS-	placebo	0.120908022893437	1	1	1	83	13	21	1	1	White
1125	RCL	late	CS+E	placebo	0.102591422643416	1	1	1	83	13	21	1	1	White
1125	RCL	late	CS+U	placebo	0.192808194846588	1	1	1	83	13	21	1	1	White
1125	RNL	early	CS-	placebo	0.148954691097662	1	1	1	83	13	21	1	1	White
1125	RNL	early	CS+E	placebo	0.183098334236006	1	1	4	83	13	21	1	1	White
1125	RNL	early	CS+U	placebo	0.359687364248454	1	1	2	83	13	21	1	1	White
1125	RNL	late	CS-	placebo	0.177711142025479	1	1	1	83	13	21	1	1	White
1125	RNL	late	CS+E	placebo	0.346951005186611	1	1	1	83	13	21	1	1	White
1125	RNL	late	CS+U	placebo	0	1	1	1	83	13	21	1	1	White
1126	CON	early	CS-	placebo	0.262985200410222	1	0	3	76	0	34	1	0	White
1126	CON	early	CS+E	placebo	1.60944449604092	1	0	3	76	0	34	1	0	White
1126	CON	early	CS+U	placebo	0.466704549748419	1	0	3	76	0	34	1	0	White
1126	CON	late	CS-	placebo	0.410977140430053	1	0	1	76	0	34	1	0	White
1126	CON	late	CS+E	placebo	0.654220636430856	1	0	5	76	0	34	1	0	White
1126	CON	late	CS+U	placebo	0.532080218116258	1	0	1	76	0	34	1	0	White
1126	EXT	early	CS-	placebo	0.33541542679906	1	0	3	76	0	34	1	0	White
1126	EXT	early	CS+E	placebo	0.535351953564951	1	0	3	76	0	34	1	0	White
1126	EXT	late	CS-	placebo	0.231624696438009	1	0	1	76	0	34	1	0	White
1126	EXT	late	CS+E	placebo	0	1	0	1	76	0	34	1	0	White
1126	RCL	early	CS-	placebo	0.717226125966835	1	0	3	76	0	34	1	0	White
1126	RCL	early	CS+E	placebo	0.46984039843334	1	0	2	76	0	34	1	0	White
1126	RCL	early	CS+U	placebo	0.943797838681609	1	0	3	76	0	34	1	0	White
1126	RCL	late	CS-	placebo	0.170983572925074	1	0	1	76	0	34	1	0	White
1126	RCL	late	CS+E	placebo	0.578336662247373	1	0	1	76	0	34	1	0	White
1126	RCL	late	CS+U	placebo	0.0845576726264388	1	0	1	76	0	34	1	0	White
1126	RNL	early	CS-	placebo	0.824009126728206	1	0	3	76	0	34	1	0	White
1126	RNL	early	CS+E	placebo	1.11346306629362	1	0	1	76	0	34	1	0	White
1126	RNL	early	CS+U	placebo	0.932709187551792	1	0	2	76	0	34	1	0	White
1126	RNL	late	CS-	placebo	0.038405728739343	1	0	1	76	0	34	1	0	White
1126	RNL	late	CS+E	placebo	0.477653506092766	1	0	1	76	0	34	1	0	White
1126	RNL	late	CS+U	placebo	0.439822450573716	1	0	1	76	0	34	1	0	White
1127	CON	early	CS-	DCS	0	0	1	1	89	0	30	1	0	White
1127	CON	early	CS+E	DCS	0	0	1	1	89	0	30	1	0	White
1127	CON	early	CS+U	DCS	0	0	1	1	89	0	30	1	0	White
1127	CON	late	CS-	DCS	0	0	1	1	89	0	30	1	0	White
1127	CON	late	CS+E	DCS	0	0	1	5	89	0	30	1	0	White
1127	CON	late	CS+U	DCS	0	0	1	4	89	0	30	1	0	White
1127	EXT	early	CS-	DCS	0	0	1	1	89	0	30	1	0	White
1127	EXT	early	CS+E	DCS	0	0	1	5	89	0	30	1	0	White
1127	EXT	late	CS-	DCS	0	0	1	1	89	0	30	1	0	White
1127	EXT	late	CS+E	DCS	0	0	1	1	89	0	30	1	0	White
1127	RCL	early	CS-	DCS	0.0338193731461717	0	1	2	89	0	30	1	0	White
1127	RCL	early	CS+E	DCS	0	0	1	2	89	0	30	1	0	White
1127	RCL	early	CS+U	DCS	0	0	1	2	89	0	30	1	0	White
1127	RCL	late	CS-	DCS	0	0	1	1	89	0	30	1	0	White
1127	RCL	late	CS+E	DCS	0	0	1	1	89	0	30	1	0	White
1127	RCL	late	CS+U	DCS	0	0	1	1	89	0	30	1	0	White
1127	RNL	early	CS-	DCS	0	0	1	1	89	0	30	1	0	White
1127	RNL	early	CS+E	DCS	0	0	1	3	89	0	30	1	0	White
1127	RNL	early	CS+U	DCS	0	0	1	1	89	0	30	1	0	White
1127	RNL	late	CS-	DCS	0.0325	0	1	1	89	0	30	1	0	White
1127	RNL	late	CS+E	DCS	0	0	1	1	89	0	30	1	0	White
1127	RNL	late	CS+U	DCS	NA	0	1	1	89	0	30	1	0	White
1128	CON	early	CS-	placebo	0.45745418258527	1	1	3	75	18	19	1	1	Other
1128	CON	early	CS+E	placebo	0.984101092433553	1	1	3	75	18	19	1	1	Other
1128	CON	early	CS+U	placebo	0.886807438993987	1	1	3	75	18	19	1	1	Other
1128	CON	late	CS-	placebo	0.0838525491562421	1	1	1	75	18	19	1	1	Other
1128	CON	late	CS+E	placebo	0.505224422789718	1	1	4	75	18	19	1	1	Other
1128	CON	late	CS+U	placebo	0.0991526600752597	1	1	5	75	18	19	1	1	Other
1128	EXT	early	CS-	placebo	1.0966521314174	1	1	2	75	18	19	1	1	Other
1128	EXT	early	CS+E	placebo	1.19337466074413	1	1	5	75	18	19	1	1	Other
1128	EXT	late	CS-	placebo	0	1	1	1	75	18	19	1	1	Other
1128	EXT	late	CS+E	placebo	0	1	1	2	75	18	19	1	1	Other
1128	RCL	early	CS-	placebo	0.225387575178692	1	1	2	75	18	19	1	1	Other
1128	RCL	early	CS+E	placebo	0	1	1	2	75	18	19	1	1	Other
1128	RCL	early	CS+U	placebo	0.628219185989983	1	1	3	75	18	19	1	1	Other
1128	RCL	late	CS-	placebo	0	1	1	1	75	18	19	1	1	Other
1128	RCL	late	CS+E	placebo	0	1	1	1	75	18	19	1	1	Other
1128	RCL	late	CS+U	placebo	0	1	1	1	75	18	19	1	1	Other
1128	RNL	early	CS-	placebo	0	1	1	1	75	18	19	1	1	Other
1128	RNL	early	CS+E	placebo	0.878105861992726	1	1	1	75	18	19	1	1	Other
1128	RNL	early	CS+U	placebo	0	1	1	2	75	18	19	1	1	Other
1128	RNL	late	CS-	placebo	0.097082439194738	1	1	1	75	18	19	1	1	Other
1128	RNL	late	CS+E	placebo	0.282931087015902	1	1	1	75	18	19	1	1	Other
1128	RNL	late	CS+U	placebo	0	1	1	1	75	18	19	1	1	Other
1129	CON	early	CS-	DCS	0.573308228144627	1	1	1	96	1	25	0	1	Asian
1129	CON	early	CS+E	DCS	0.690409092323616	1	1	3	96	1	25	0	1	Asian
1129	CON	early	CS+U	DCS	0.689515510819952	1	1	4	96	1	25	0	1	Asian
1129	CON	late	CS-	DCS	0.450617946143462	1	1	2	96	1	25	0	1	Asian
1129	CON	late	CS+E	DCS	0.65673157787688	1	1	2	96	1	25	0	1	Asian
1129	CON	late	CS+U	DCS	0.560188224607663	1	1	4	96	1	25	0	1	Asian
1129	EXT	early	CS-	DCS	0.620460453396476	1	1	1	96	1	25	0	1	Asian
1129	EXT	early	CS+E	DCS	0.818554874806499	1	1	3	96	1	25	0	1	Asian
1129	EXT	late	CS-	DCS	0.684218029606054	1	1	1	96	1	25	0	1	Asian
1129	EXT	late	CS+E	DCS	0.314245127249413	1	1	1	96	1	25	0	1	Asian
1129	RCL	early	CS-	DCS	0.562410207690525	1	1	2	96	1	25	0	1	Asian
1129	RCL	early	CS+E	DCS	0.878290977805405	1	1	3	96	1	25	0	1	Asian
1129	RCL	early	CS+U	DCS	1.12560207681468	1	1	5	96	1	25	0	1	Asian
1129	RCL	late	CS-	DCS	0.7261820083228	1	1	1	96	1	25	0	1	Asian
1129	RCL	late	CS+E	DCS	0.711254428333459	1	1	1	96	1	25	0	1	Asian
1129	RCL	late	CS+U	DCS	0.521257435966071	1	1	2	96	1	25	0	1	Asian
1129	RNL	early	CS-	DCS	0.237607903962886	1	1	1	96	1	25	0	1	Asian
1129	RNL	early	CS+E	DCS	1.1592290578476	1	1	2	96	1	25	0	1	Asian
1129	RNL	early	CS+U	DCS	1.06423006391184	1	1	2	96	1	25	0	1	Asian
1129	RNL	late	CS-	DCS	0.396199900090255	1	1	1	96	1	25	0	1	Asian
1129	RNL	late	CS+E	DCS	0.0913783344124853	1	1	1	96	1	25	0	1	Asian
1129	RNL	late	CS+U	DCS	0.82547847984791	1	1	1	96	1	25	0	1	Asian
1130	CON	early	CS-	DCS	0.229128038603682	1	1	2	87	2	18	0	1	White
1130	CON	early	CS+E	DCS	1.41756385875656	1	1	3	87	2	18	0	1	White
1130	CON	early	CS+U	DCS	1.12602405895314	1	1	4	87	2	18	0	1	White
1130	CON	late	CS-	DCS	0.121063000128033	1	1	1	87	2	18	0	1	White
1130	CON	late	CS+E	DCS	0.794441205632481	1	1	3	87	2	18	0	1	White
1130	CON	late	CS+U	DCS	0.783676349582345	1	1	3	87	2	18	0	1	White
1130	EXT	early	CS-	DCS	0	1	1	5	87	2	18	0	1	White
1130	EXT	early	CS+E	DCS	0.340754093010534	1	1	4	87	2	18	0	1	White
1130	EXT	late	CS-	DCS	0	1	1	1	87	2	18	0	1	White
1130	EXT	late	CS+E	DCS	0	1	1	1	87	2	18	0	1	White
1130	RCL	early	CS-	DCS	0.0334995854037363	1	1	1	87	2	18	0	1	White
1130	RCL	early	CS+E	DCS	0.491371174091573	1	1	4	87	2	18	0	1	White
1130	RCL	early	CS+U	DCS	0.544058820349418	1	1	4	87	2	18	0	1	White
1130	RCL	late	CS-	DCS	0.0619979838381862	1	1	2	87	2	18	0	1	White
1130	RCL	late	CS+E	DCS	0	1	1	1	87	2	18	0	1	White
1130	RCL	late	CS+U	DCS	0.192937813815747	1	1	1	87	2	18	0	1	White
1130	RNL	early	CS-	DCS	0	1	1	1	87	2	18	0	1	White
1130	RNL	early	CS+E	DCS	0.736172534124984	1	1	4	87	2	18	0	1	White
1130	RNL	early	CS+U	DCS	0.629800138346034	1	1	3	87	2	18	0	1	White
1130	RNL	late	CS-	DCS	0	1	1	1	87	2	18	0	1	White
1130	RNL	late	CS+E	DCS	0.662815962390768	1	1	1	87	2	18	0	1	White
1130	RNL	late	CS+U	DCS	0.202674250328007	1	1	1	87	2	18	0	1	White
1131	CON	early	CS-	DCS	0.025617376914899	1	1	3	70	5	28	1	0	Asian
1131	CON	early	CS+E	DCS	0.885424585227123	1	1	3	70	5	28	1	0	Asian
1131	CON	early	CS+U	DCS	0	1	1	2	70	5	28	1	0	Asian
1131	CON	late	CS-	DCS	0	1	1	1	70	5	28	1	0	Asian
1131	CON	late	CS+E	DCS	0.276423952860868	1	1	5	70	5	28	1	0	Asian
1131	CON	late	CS+U	DCS	0.0349106001094224	1	1	3	70	5	28	1	0	Asian
1131	EXT	early	CS-	DCS	0	1	1	3	70	5	28	1	0	Asian
1131	EXT	early	CS+E	DCS	NA	1	1	5	70	5	28	1	0	Asian
1131	EXT	late	CS-	DCS	0	1	1	1	70	5	28	1	0	Asian
1131	EXT	late	CS+E	DCS	0	1	1	1	70	5	28	1	0	Asian
1131	RCL	early	CS-	DCS	NA	1	1	NA	70	5	28	1	0	Asian
1131	RCL	early	CS+E	DCS	NA	1	1	NA	70	5	28	1	0	Asian
1131	RCL	early	CS+U	DCS	NA	1	1	NA	70	5	28	1	0	Asian
1131	RCL	late	CS-	DCS	NA	1	1	NA	70	5	28	1	0	Asian
1131	RCL	late	CS+E	DCS	NA	1	1	NA	70	5	28	1	0	Asian
1131	RCL	late	CS+U	DCS	NA	1	1	NA	70	5	28	1	0	Asian
1131	RNL	early	CS-	DCS	NA	1	1	NA	70	5	28	1	0	Asian
1131	RNL	early	CS+E	DCS	NA	1	1	NA	70	5	28	1	0	Asian
1131	RNL	early	CS+U	DCS	NA	1	1	NA	70	5	28	1	0	Asian
1131	RNL	late	CS-	DCS	NA	1	1	NA	70	5	28	1	0	Asian
1131	RNL	late	CS+E	DCS	NA	1	1	NA	70	5	28	1	0	Asian
1131	RNL	late	CS+U	DCS	NA	1	1	NA	70	5	28	1	0	Asian
1132	CON	early	CS-	placebo	0.787429355116999	1	1	5	123	8	27	1	0	Black or African American
1132	CON	early	CS+E	placebo	0.513543565428443	1	1	3	123	8	27	1	0	Black or African American
1132	CON	early	CS+U	placebo	0.929869992570304	1	1	3	123	8	27	1	0	Black or African American
1132	CON	late	CS-	placebo	0.394035342665716	1	1	1	123	8	27	1	0	Black or African American
1132	CON	late	CS+E	placebo	0.970252726283468	1	1	5	123	8	27	1	0	Black or African American
1132	CON	late	CS+U	placebo	1.02505007863923	1	1	4	123	8	27	1	0	Black or African American
1132	EXT	early	CS-	placebo	0.770435991891942	1	1	3	123	8	27	1	0	Black or African American
1132	EXT	early	CS+E	placebo	0.483722696564705	1	1	2	123	8	27	1	0	Black or African American
1132	EXT	late	CS-	placebo	0.162941707368003	1	1	1	123	8	27	1	0	Black or African American
1132	EXT	late	CS+E	placebo	0.177783944306404	1	1	1	123	8	27	1	0	Black or African American
1132	RCL	early	CS-	placebo	0	1	1	3	123	8	27	1	0	Black or African American
1132	RCL	early	CS+E	placebo	0	1	1	1	123	8	27	1	0	Black or African American
1132	RCL	early	CS+U	placebo	0	1	1	4	123	8	27	1	0	Black or African American
1132	RCL	late	CS-	placebo	0	1	1	1	123	8	27	1	0	Black or African American
1132	RCL	late	CS+E	placebo	0	1	1	1	123	8	27	1	0	Black or African American
1132	RCL	late	CS+U	placebo	0	1	1	1	123	8	27	1	0	Black or African American
1132	RNL	early	CS-	placebo	0.538323797138363	1	1	3	123	8	27	1	0	Black or African American
1132	RNL	early	CS+E	placebo	0.231894372506105	1	1	1	123	8	27	1	0	Black or African American
1132	RNL	early	CS+U	placebo	1.14578324859353	1	1	5	123	8	27	1	0	Black or African American
1132	RNL	late	CS-	placebo	0.0854739664523998	1	1	1	123	8	27	1	0	Black or African American
1132	RNL	late	CS+E	placebo	0.206299740942774	1	1	1	123	8	27	1	0	Black or African American
1132	RNL	late	CS+U	placebo	0	1	1	1	123	8	27	1	0	Black or African American
1133	CON	early	CS-	placebo	0.102713192920871	0	0	1	96	0	29	0	0	White
1133	CON	early	CS+E	placebo	0.157599175124745	0	0	1	96	0	29	0	0	White
1133	CON	early	CS+U	placebo	0.617948404604263	0	0	1	96	0	29	0	0	White
1133	CON	late	CS-	placebo	0	0	0	1	96	0	29	0	0	White
1133	CON	late	CS+E	placebo	0	0	0	5	96	0	29	0	0	White
1133	CON	late	CS+U	placebo	0.313192218092598	0	0	5	96	0	29	0	0	White
1133	EXT	early	CS-	placebo	0.400187456075275	0	0	2	96	0	29	0	0	White
1133	EXT	early	CS+E	placebo	NA	0	0	5	96	0	29	0	0	White
1133	EXT	late	CS-	placebo	0	0	0	1	96	0	29	0	0	White
1133	EXT	late	CS+E	placebo	0	0	0	1	96	0	29	0	0	White
1133	RCL	early	CS-	placebo	0.0798435971133566	0	0	2	96	0	29	0	0	White
1133	RCL	early	CS+E	placebo	0	0	0	5	96	0	29	0	0	White
1133	RCL	early	CS+U	placebo	0.624824064638613	0	0	4	96	0	29	0	0	White
1133	RCL	late	CS-	placebo	0	0	0	1	96	0	29	0	0	White
1133	RCL	late	CS+E	placebo	0	0	0	1	96	0	29	0	0	White
1133	RCL	late	CS+U	placebo	0	0	0	1	96	0	29	0	0	White
1133	RNL	early	CS-	placebo	0.0270416345659799	0	0	1	96	0	29	0	0	White
1133	RNL	early	CS+E	placebo	0	0	0	2	96	0	29	0	0	White
1133	RNL	early	CS+U	placebo	0.073143694191639	0	0	2	96	0	29	0	0	White
1133	RNL	late	CS-	placebo	0	0	0	1	96	0	29	0	0	White
1133	RNL	late	CS+E	placebo	0	0	0	1	96	0	29	0	0	White
1133	RNL	late	CS+U	placebo	0	0	0	1	96	0	29	0	0	White
1134	CON	early	CS-	DCS	1.41814996370591	1	NA	NA	88	3	28	1	0	Black or African American
1134	CON	early	CS+E	DCS	1.43501050395017	1	NA	NA	88	3	28	1	0	Black or African American
1134	CON	early	CS+U	DCS	2.10786197506975	1	NA	NA	88	3	28	1	0	Black or African American
1134	CON	late	CS-	DCS	0.714103251888985	1	NA	NA	88	3	28	1	0	Black or African American
1134	CON	late	CS+E	DCS	0.868879908218309	1	NA	NA	88	3	28	1	0	Black or African American
1134	CON	late	CS+U	DCS	1.23709590447662	1	NA	NA	88	3	28	1	0	Black or African American
1134	EXT	early	CS-	DCS	NA	1	NA	NA	88	3	28	1	0	Black or African American
1134	EXT	early	CS+E	DCS	NA	1	NA	NA	88	3	28	1	0	Black or African American
1134	EXT	late	CS-	DCS	NA	1	NA	NA	88	3	28	1	0	Black or African American
1134	EXT	late	CS+E	DCS	NA	1	NA	NA	88	3	28	1	0	Black or African American
1134	RCL	early	CS-	DCS	NA	1	NA	NA	88	3	28	1	0	Black or African American
1134	RCL	early	CS+E	DCS	NA	1	NA	NA	88	3	28	1	0	Black or African American
1134	RCL	early	CS+U	DCS	NA	1	NA	NA	88	3	28	1	0	Black or African American
1134	RCL	late	CS-	DCS	NA	1	NA	NA	88	3	28	1	0	Black or African American
1134	RCL	late	CS+E	DCS	NA	1	NA	NA	88	3	28	1	0	Black or African American
1134	RCL	late	CS+U	DCS	NA	1	NA	NA	88	3	28	1	0	Black or African American
1134	RNL	early	CS-	DCS	NA	1	NA	NA	88	3	28	1	0	Black or African American
1134	RNL	early	CS+E	DCS	NA	1	NA	NA	88	3	28	1	0	Black or African American
1134	RNL	early	CS+U	DCS	NA	1	NA	NA	88	3	28	1	0	Black or African American
1134	RNL	late	CS-	DCS	NA	1	NA	NA	88	3	28	1	0	Black or African American
1134	RNL	late	CS+E	DCS	NA	1	NA	NA	88	3	28	1	0	Black or African American
1134	RNL	late	CS+U	DCS	NA	1	NA	NA	88	3	28	1	0	Black or African American
1199	CON	early	CS-	DCS	0	0	1	3	90	4	29	0	1	White
1199	CON	early	CS+E	DCS	0.0413067791046458	0	1	2	90	4	29	0	1	White
1199	CON	early	CS+U	DCS	0.0323071199583002	0	1	2	90	4	29	0	1	White
1199	CON	late	CS-	DCS	0	0	1	2	90	4	29	0	1	White
1199	CON	late	CS+E	DCS	0	0	1	3	90	4	29	0	1	White
1199	CON	late	CS+U	DCS	0	0	1	2	90	4	29	0	1	White
1199	EXT	early	CS-	DCS	0	0	1	1	90	4	29	0	1	White
1199	EXT	early	CS+E	DCS	0	0	1	4	90	4	29	0	1	White
1199	EXT	late	CS-	DCS	0	0	1	1	90	4	29	0	1	White
1199	EXT	late	CS+E	DCS	0	0	1	1	90	4	29	0	1	White
1199	RCL	early	CS-	DCS	0	0	1	1	90	4	29	0	1	White
1199	RCL	early	CS+E	DCS	0.159373774505092	0	1	2	90	4	29	0	1	White
1199	RCL	early	CS+U	DCS	0	0	1	4	90	4	29	0	1	White
1199	RCL	late	CS-	DCS	0	0	1	1	90	4	29	0	1	White
1199	RCL	late	CS+E	DCS	0	0	1	1	90	4	29	0	1	White
1199	RCL	late	CS+U	DCS	0	0	1	1	90	4	29	0	1	White
1199	RNL	early	CS-	DCS	0.150514712439012	0	1	2	90	4	29	0	1	White
1199	RNL	early	CS+E	DCS	0	0	1	3	90	4	29	0	1	White
1199	RNL	early	CS+U	DCS	0.115542200082913	0	1	3	90	4	29	0	1	White
1199	RNL	late	CS-	DCS	0	0	1	1	90	4	29	0	1	White
1199	RNL	late	CS+E	DCS	0	0	1	1	90	4	29	0	1	White
1199	RNL	late	CS+U	DCS	0	0	1	1	90	4	29	0	1	White
2101	CON	early	CS-	DCS	NA	NA	1	1	99	6	23	0	0	White
2101	CON	early	CS+E	DCS	NA	NA	1	3	99	6	23	0	0	White
2101	CON	early	CS+U	DCS	NA	NA	1	5	99	6	23	0	0	White
2101	CON	late	CS-	DCS	NA	NA	1	1	99	6	23	0	0	White
2101	CON	late	CS+E	DCS	NA	NA	1	2	99	6	23	0	0	White
2101	CON	late	CS+U	DCS	NA	NA	1	3	99	6	23	0	0	White
2101	EXT	early	CS-	DCS	1.06651483075674	NA	1	1	99	6	23	0	0	White
2101	EXT	early	CS+E	DCS	0.963161923481545	NA	1	4	99	6	23	0	0	White
2101	EXT	late	CS-	DCS	0.743832757046142	NA	1	1	99	6	23	0	0	White
2101	EXT	late	CS+E	DCS	0.948962916572439	NA	1	2	99	6	23	0	0	White
2101	RCL	early	CS-	DCS	0.762146844983459	NA	1	1	99	6	23	0	0	White
2101	RCL	early	CS+E	DCS	NA	NA	1	5	99	6	23	0	0	White
2101	RCL	early	CS+U	DCS	1.31061714077139	NA	1	4	99	6	23	0	0	White
2101	RCL	late	CS-	DCS	NA	NA	1	1	99	6	23	0	0	White
2101	RCL	late	CS+E	DCS	NA	NA	1	1	99	6	23	0	0	White
2101	RCL	late	CS+U	DCS	1.29988461026354	NA	1	1	99	6	23	0	0	White
2101	RNL	early	CS-	DCS	NA	NA	1	1	99	6	23	0	0	White
2101	RNL	early	CS+E	DCS	NA	NA	1	5	99	6	23	0	0	White
2101	RNL	early	CS+U	DCS	NA	NA	1	3	99	6	23	0	0	White
2101	RNL	late	CS-	DCS	NA	NA	1	1	99	6	23	0	0	White
2101	RNL	late	CS+E	DCS	NA	NA	1	1	99	6	23	0	0	White
2101	RNL	late	CS+U	DCS	NA	NA	1	1	99	6	23	0	0	White
2102	CON	early	CS-	placebo	0.344243258510229	1	1	1	65	40	30	1	0	Other
2102	CON	early	CS+E	placebo	0.915416867194449	1	1	5	65	40	30	1	0	Other
2102	CON	early	CS+U	placebo	0.172608661428099	1	1	3	65	40	30	1	0	Other
2102	CON	late	CS-	placebo	0.140662839543701	1	1	3	65	40	30	1	0	Other
2102	CON	late	CS+E	placebo	0.280379207502982	1	1	5	65	40	30	1	0	Other
2102	CON	late	CS+U	placebo	0.085146931829632	1	1	4	65	40	30	1	0	Other
2102	EXT	early	CS-	placebo	NA	1	1	1	65	40	30	1	0	Other
2102	EXT	early	CS+E	placebo	NA	1	1	5	65	40	30	1	0	Other
2102	EXT	late	CS-	placebo	NA	1	1	1	65	40	30	1	0	Other
2102	EXT	late	CS+E	placebo	NA	1	1	2	65	40	30	1	0	Other
2102	RCL	early	CS-	placebo	NA	1	1	4	65	40	30	1	0	Other
2102	RCL	early	CS+E	placebo	NA	1	1	3	65	40	30	1	0	Other
2102	RCL	early	CS+U	placebo	NA	1	1	5	65	40	30	1	0	Other
2102	RCL	late	CS-	placebo	NA	1	1	1	65	40	30	1	0	Other
2102	RCL	late	CS+E	placebo	NA	1	1	1	65	40	30	1	0	Other
2102	RCL	late	CS+U	placebo	NA	1	1	1	65	40	30	1	0	Other
2102	RNL	early	CS-	placebo	NA	1	1	5	65	40	30	1	0	Other
2102	RNL	early	CS+E	placebo	NA	1	1	5	65	40	30	1	0	Other
2102	RNL	early	CS+U	placebo	NA	1	1	5	65	40	30	1	0	Other
2102	RNL	late	CS-	placebo	NA	1	1	1	65	40	30	1	0	Other
2102	RNL	late	CS+E	placebo	NA	1	1	1	65	40	30	1	0	Other
2102	RNL	late	CS+U	placebo	NA	1	1	1	65	40	30	1	0	Other
2103	CON	early	CS-	placebo	0.503838819559618	1	0	5	80	9	27	0	0	Other
2103	CON	early	CS+E	placebo	0	1	0	5	80	9	27	0	0	Other
2103	CON	early	CS+U	placebo	0.697490604485064	1	0	5	80	9	27	0	0	Other
2103	CON	late	CS-	placebo	0.158474550383748	1	0	3	80	9	27	0	0	Other
2103	CON	late	CS+E	placebo	0.379642653301849	1	0	2	80	9	27	0	0	Other
2103	CON	late	CS+U	placebo	0.646349531323986	1	0	5	80	9	27	0	0	Other
2103	EXT	early	CS-	placebo	NA	1	0	4	80	9	27	0	0	Other
2103	EXT	early	CS+E	placebo	NA	1	0	4	80	9	27	0	0	Other
2103	EXT	late	CS-	placebo	NA	1	0	1	80	9	27	0	0	Other
2103	EXT	late	CS+E	placebo	NA	1	0	1	80	9	27	0	0	Other
2103	RCL	early	CS-	placebo	0	1	0	3	80	9	27	0	0	Other
2103	RCL	early	CS+E	placebo	0.350891721190455	1	0	3	80	9	27	0	0	Other
2103	RCL	early	CS+U	placebo	0.157638827704344	1	0	5	80	9	27	0	0	Other
2103	RCL	late	CS-	placebo	0.492642748214031	1	0	1	80	9	27	0	0	Other
2103	RCL	late	CS+E	placebo	0.304877024388523	1	0	1	80	9	27	0	0	Other
2103	RCL	late	CS+U	placebo	0.354647712526107	1	0	1	80	9	27	0	0	Other
2103	RNL	early	CS-	placebo	0.0812019088445586	1	0	1	80	9	27	0	0	Other
2103	RNL	early	CS+E	placebo	0	1	0	1	80	9	27	0	0	Other
2103	RNL	early	CS+U	placebo	0	1	0	4	80	9	27	0	0	Other
2103	RNL	late	CS-	placebo	0.137275068546493	1	0	1	80	9	27	0	0	Other
2103	RNL	late	CS+E	placebo	0.609322337694501	1	0	1	80	9	27	0	0	Other
2103	RNL	late	CS+U	placebo	0.22726636354727	1	0	1	80	9	27	0	0	Other
2104	CON	early	CS-	DCS	NA	NA	1	2	79	17	25	0	1	Other
2104	CON	early	CS+E	DCS	NA	NA	1	1	79	17	25	0	1	Other
2104	CON	early	CS+U	DCS	NA	NA	1	4	79	17	25	0	1	Other
2104	CON	late	CS-	DCS	NA	NA	1	1	79	17	25	0	1	Other
2104	CON	late	CS+E	DCS	NA	NA	1	5	79	17	25	0	1	Other
2104	CON	late	CS+U	DCS	NA	NA	1	1	79	17	25	0	1	Other
2104	EXT	early	CS-	DCS	0.897989886752895	NA	1	1	79	17	25	0	1	Other
2104	EXT	early	CS+E	DCS	0.41424630354416	NA	1	2	79	17	25	0	1	Other
2104	EXT	late	CS-	DCS	0	NA	1	1	79	17	25	0	1	Other
2104	EXT	late	CS+E	DCS	0.135462171841441	NA	1	1	79	17	25	0	1	Other
2104	RCL	early	CS-	DCS	0.0287228132326901	NA	1	1	79	17	25	0	1	Other
2104	RCL	early	CS+E	DCS	0	NA	1	2	79	17	25	0	1	Other
2104	RCL	early	CS+U	DCS	0	NA	1	4	79	17	25	0	1	Other
2104	RCL	late	CS-	DCS	0	NA	1	1	79	17	25	0	1	Other
2104	RCL	late	CS+E	DCS	0	NA	1	1	79	17	25	0	1	Other
2104	RCL	late	CS+U	DCS	0	NA	1	1	79	17	25	0	1	Other
2104	RNL	early	CS-	DCS	0.324555581279753	NA	1	1	79	17	25	0	1	Other
2104	RNL	early	CS+E	DCS	0.153622914957372	NA	1	2	79	17	25	0	1	Other
2104	RNL	early	CS+U	DCS	0	NA	1	3	79	17	25	0	1	Other
2104	RNL	late	CS-	DCS	0.0600520607473216	NA	1	1	79	17	25	0	1	Other
2104	RNL	late	CS+E	DCS	0	NA	1	1	79	17	25	0	1	Other
2104	RNL	late	CS+U	DCS	0	NA	1	1	79	17	25	0	1	Other
2105	CON	early	CS-	placebo	NA	NA	1	3	77	10	24	1	0	White
2105	CON	early	CS+E	placebo	NA	NA	1	4	77	10	24	1	0	White
2105	CON	early	CS+U	placebo	NA	NA	1	2	77	10	24	1	0	White
2105	CON	late	CS-	placebo	NA	NA	1	1	77	10	24	1	0	White
2105	CON	late	CS+E	placebo	NA	NA	1	4	77	10	24	1	0	White
2105	CON	late	CS+U	placebo	NA	NA	1	4	77	10	24	1	0	White
2105	EXT	early	CS-	placebo	NA	NA	1	1	77	10	24	1	0	White
2105	EXT	early	CS+E	placebo	NA	NA	1	4	77	10	24	1	0	White
2105	EXT	late	CS-	placebo	NA	NA	1	1	77	10	24	1	0	White
2105	EXT	late	CS+E	placebo	NA	NA	1	1	77	10	24	1	0	White
2105	RCL	early	CS-	placebo	0	NA	1	1	77	10	24	1	0	White
2105	RCL	early	CS+E	placebo	0	NA	1	4	77	10	24	1	0	White
2105	RCL	early	CS+U	placebo	0	NA	1	3	77	10	24	1	0	White
2105	RCL	late	CS-	placebo	0	NA	1	1	77	10	24	1	0	White
2105	RCL	late	CS+E	placebo	0	NA	1	1	77	10	24	1	0	White
2105	RCL	late	CS+U	placebo	0	NA	1	1	77	10	24	1	0	White
2105	RNL	early	CS-	placebo	0	NA	1	2	77	10	24	1	0	White
2105	RNL	early	CS+E	placebo	0	NA	1	4	77	10	24	1	0	White
2105	RNL	early	CS+U	placebo	0	NA	1	3	77	10	24	1	0	White
2105	RNL	late	CS-	placebo	0	NA	1	1	77	10	24	1	0	White
2105	RNL	late	CS+E	placebo	0.06	NA	1	1	77	10	24	1	0	White
2105	RNL	late	CS+U	placebo	0	NA	1	1	77	10	24	1	0	White
2106	CON	early	CS-	placebo	0.519466179290577	0	1	2	78	NA	27	0	0	White
2106	CON	early	CS+E	placebo	0.733843124523571	0	1	2	78	NA	27	0	0	White
2106	CON	early	CS+U	placebo	1.0828896045633	0	1	2	78	NA	27	0	0	White
2106	CON	late	CS-	placebo	0.22466641938661	0	1	3	78	NA	27	0	0	White
2106	CON	late	CS+E	placebo	0	0	1	5	78	NA	27	0	0	White
2106	CON	late	CS+U	placebo	0.906999441473834	0	1	5	78	NA	27	0	0	White
2106	EXT	early	CS-	placebo	0.898999443826302	0	1	1	78	NA	27	0	0	White
2106	EXT	early	CS+E	placebo	NA	0	1	3	78	NA	27	0	0	White
2106	EXT	late	CS-	placebo	0.166282891483159	0	1	1	78	NA	27	0	0	White
2106	EXT	late	CS+E	placebo	0	0	1	1	78	NA	27	0	0	White
2106	RCL	early	CS-	placebo	0	0	1	1	78	NA	27	0	0	White
2106	RCL	early	CS+E	placebo	0.200124960961895	0	1	2	78	NA	27	0	0	White
2106	RCL	early	CS+U	placebo	0.205060966544099	0	1	4	78	NA	27	0	0	White
2106	RCL	late	CS-	placebo	0	0	1	1	78	NA	27	0	0	White
2106	RCL	late	CS+E	placebo	0	0	1	1	78	NA	27	0	0	White
2106	RCL	late	CS+U	placebo	0	0	1	2	78	NA	27	0	0	White
2106	RNL	early	CS-	placebo	0.0947034846243791	0	1	1	78	NA	27	0	0	White
2106	RNL	early	CS+E	placebo	0	0	1	2	78	NA	27	0	0	White
2106	RNL	early	CS+U	placebo	0	0	1	3	78	NA	27	0	0	White
2106	RNL	late	CS-	placebo	0.131283919348577	0	1	1	78	NA	27	0	0	White
2106	RNL	late	CS+E	placebo	0	0	1	1	78	NA	27	0	0	White
2106	RNL	late	CS+U	placebo	0	0	1	1	78	NA	27	0	0	White
2107	CON	early	CS-	DCS	0.493947166386018	1	1	3	70	6	19	0	0	White
2107	CON	early	CS+E	DCS	1.32730627066792	1	1	4	70	6	19	0	0	White
2107	CON	early	CS+U	DCS	0.903418582286417	1	1	3	70	6	19	0	0	White
2107	CON	late	CS-	DCS	0.234153758308853	1	1	1	70	6	19	0	0	White
2107	CON	late	CS+E	DCS	0.490905293511734	1	1	4	70	6	19	0	0	White
2107	CON	late	CS+U	DCS	0.937911831971117	1	1	5	70	6	19	0	0	White
2107	EXT	early	CS-	DCS	0.540300842124089	1	1	1	70	6	19	0	0	White
2107	EXT	early	CS+E	DCS	1.25532569012107	1	1	4	70	6	19	0	0	White
2107	EXT	late	CS-	DCS	0	1	1	1	70	6	19	0	0	White
2107	EXT	late	CS+E	DCS	0.199624647776771	1	1	1	70	6	19	0	0	White
2107	RCL	early	CS-	DCS	0.473897423307274	1	1	1	70	6	19	0	0	White
2107	RCL	early	CS+E	DCS	0.546099807727489	1	1	1	70	6	19	0	0	White
2107	RCL	early	CS+U	DCS	0.783820770329544	1	1	5	70	6	19	0	0	White
2107	RCL	late	CS-	DCS	0.239132108555023	1	1	1	70	6	19	0	0	White
2107	RCL	late	CS+E	DCS	0.22956480566498	1	1	1	70	6	19	0	0	White
2107	RCL	late	CS+U	DCS	0.0912414379544733	1	1	1	70	6	19	0	0	White
2107	RNL	early	CS-	DCS	0.622012621494152	1	1	1	70	6	19	0	0	White
2107	RNL	early	CS+E	DCS	0.438805195958298	1	1	4	70	6	19	0	0	White
2107	RNL	early	CS+U	DCS	1.47913693495832	1	1	4	70	6	19	0	0	White
2107	RNL	late	CS-	DCS	0.155181345528385	1	1	1	70	6	19	0	0	White
2107	RNL	late	CS+E	DCS	0	1	1	1	70	6	19	0	0	White
2107	RNL	late	CS+U	DCS	0.573258231515257	1	1	1	70	6	19	0	0	White
2108	CON	early	CS-	DCS	0.416064303999496	0	1	5	92	5	39	0	0	White
2108	CON	early	CS+E	DCS	0.438368332357663	0	1	5	92	5	39	0	0	White
2108	CON	early	CS+U	DCS	0.53632126917822	0	1	5	92	5	39	0	0	White
2108	CON	late	CS-	DCS	0.411420304149743	0	1	1	92	5	39	0	0	White
2108	CON	late	CS+E	DCS	0.301674896304307	0	1	2	92	5	39	0	0	White
2108	CON	late	CS+U	DCS	0.759127586893535	0	1	5	92	5	39	0	0	White
2108	EXT	early	CS-	DCS	0.151986841535707	0	1	1	92	5	39	0	0	White
2108	EXT	early	CS+E	DCS	0.341536321169694	0	1	3	92	5	39	0	0	White
2108	EXT	late	CS-	DCS	0	0	1	1	92	5	39	0	0	White
2108	EXT	late	CS+E	DCS	0.0761577310586391	0	1	1	92	5	39	0	0	White
2108	RCL	early	CS-	DCS	0	0	1	1	92	5	39	0	0	White
2108	RCL	early	CS+E	DCS	0.219772609758359	0	1	2	92	5	39	0	0	White
2108	RCL	early	CS+U	DCS	0.0888819441731559	0	1	2	92	5	39	0	0	White
2108	RCL	late	CS-	DCS	0	0	1	1	92	5	39	0	0	White
2108	RCL	late	CS+E	DCS	0.117366945943055	0	1	1	92	5	39	0	0	White
2108	RCL	late	CS+U	DCS	0.545043205508256	0	1	1	92	5	39	0	0	White
2108	RNL	early	CS-	DCS	0.0569539287494726	0	1	1	92	5	39	0	0	White
2108	RNL	early	CS+E	DCS	0.311740615324194	0	1	2	92	5	39	0	0	White
2108	RNL	early	CS+U	DCS	0.0946044396421225	0	1	2	92	5	39	0	0	White
2108	RNL	late	CS-	DCS	0	0	1	1	92	5	39	0	0	White
2108	RNL	late	CS+E	DCS	0	0	1	1	92	5	39	0	0	White
2108	RNL	late	CS+U	DCS	0	0	1	1	92	5	39	0	0	White
2109	CON	early	CS-	DCS	0	1	1	2	81	6	30	1	1	White
2109	CON	early	CS+E	DCS	0	1	1	2	81	6	30	1	1	White
2109	CON	early	CS+U	DCS	0.565408257796976	1	1	3	81	6	30	1	1	White
2109	CON	late	CS-	DCS	0	1	1	1	81	6	30	1	1	White
2109	CON	late	CS+E	DCS	0.262975759339145	1	1	4	81	6	30	1	1	White
2109	CON	late	CS+U	DCS	0	1	1	4	81	6	30	1	1	White
2109	EXT	early	CS-	DCS	0.443621460256377	1	1	1	81	6	30	1	1	White
2109	EXT	early	CS+E	DCS	0.378719489573932	1	1	4	81	6	30	1	1	White
2109	EXT	late	CS-	DCS	0.114345966260293	1	1	1	81	6	30	1	1	White
2109	EXT	late	CS+E	DCS	0.792515759485012	1	1	1	81	6	30	1	1	White
2109	RCL	early	CS-	DCS	0.187964953255117	1	1	1	81	6	30	1	1	White
2109	RCL	early	CS+E	DCS	0.182825052987822	1	1	1	81	6	30	1	1	White
2109	RCL	early	CS+U	DCS	0.553397760843262	1	1	3	81	6	30	1	1	White
2109	RCL	late	CS-	DCS	0.531258808566896	1	1	1	81	6	30	1	1	White
2109	RCL	late	CS+E	DCS	0.891227484154244	1	1	1	81	6	30	1	1	White
2109	RCL	late	CS+U	DCS	0.215812418549072	1	1	1	81	6	30	1	1	White
2109	RNL	early	CS-	DCS	0.141027972008708	1	1	1	81	6	30	1	1	White
2109	RNL	early	CS+E	DCS	0.213072757526625	1	1	1	81	6	30	1	1	White
2109	RNL	early	CS+U	DCS	0	1	1	2	81	6	30	1	1	White
2109	RNL	late	CS-	DCS	0	1	1	1	81	6	30	1	1	White
2109	RNL	late	CS+E	DCS	0	1	1	1	81	6	30	1	1	White
2109	RNL	late	CS+U	DCS	0.486081268925269	1	1	1	81	6	30	1	1	White
2110	CON	early	CS-	DCS	0.578941307662753	1	1	1	80	15	27	1	0	Other
2110	CON	early	CS+E	DCS	0.98467658847117	1	1	4	80	15	27	1	0	Other
2110	CON	early	CS+U	DCS	0.861116575481969	1	1	3	80	15	27	1	0	Other
2110	CON	late	CS-	DCS	0.258255798046878	1	1	1	80	15	27	1	0	Other
2110	CON	late	CS+E	DCS	0.9563598409361	1	1	4	80	15	27	1	0	Other
2110	CON	late	CS+U	DCS	0.843780586802978	1	1	5	80	15	27	1	0	Other
2110	EXT	early	CS-	DCS	0.816678194114558	1	1	1	80	15	27	1	0	Other
2110	EXT	early	CS+E	DCS	0.730032895090258	1	1	4	80	15	27	1	0	Other
2110	EXT	late	CS-	DCS	0.437598292895521	1	1	1	80	15	27	1	0	Other
2110	EXT	late	CS+E	DCS	0.579504098346164	1	1	1	80	15	27	1	0	Other
2110	RCL	early	CS-	DCS	0.0978838597522595	1	1	1	80	15	27	1	0	Other
2110	RCL	early	CS+E	DCS	0	1	1	2	80	15	27	1	0	Other
2110	RCL	early	CS+U	DCS	0.1552417469626	1	1	2	80	15	27	1	0	Other
2110	RCL	late	CS-	DCS	0.0363145976158349	1	1	1	80	15	27	1	0	Other
2110	RCL	late	CS+E	DCS	0	1	1	1	80	15	27	1	0	Other
2110	RCL	late	CS+U	DCS	0	1	1	1	80	15	27	1	0	Other
2110	RNL	early	CS-	DCS	0	1	1	1	80	15	27	1	0	Other
2110	RNL	early	CS+E	DCS	0.423349737214989	1	1	2	80	15	27	1	0	Other
2110	RNL	early	CS+U	DCS	0.145945195193264	1	1	2	80	15	27	1	0	Other
2110	RNL	late	CS-	DCS	0.154343627060209	1	1	1	80	15	27	1	0	Other
2110	RNL	late	CS+E	DCS	0.066332495807108	1	1	1	80	15	27	1	0	Other
2110	RNL	late	CS+U	DCS	0	1	1	1	80	15	27	1	0	Other
2111	CON	early	CS-	placebo	0.0388104367406501	0	1	3	67	6	29	0	0	Other
2111	CON	early	CS+E	placebo	0.192911525041982	0	1	1	67	6	29	0	0	Other
2111	CON	early	CS+U	placebo	0.17040393187952	0	1	4	67	6	29	0	0	Other
2111	CON	late	CS-	placebo	0	0	1	1	67	6	29	0	0	Other
2111	CON	late	CS+E	placebo	0.0313249102153542	0	1	5	67	6	29	0	0	Other
2111	CON	late	CS+U	placebo	0	0	1	5	67	6	29	0	0	Other
2111	EXT	early	CS-	placebo	0.213600093632938	0	1	4	67	6	29	0	0	Other
2111	EXT	early	CS+E	placebo	0.485476235867929	0	1	1	67	6	29	0	0	Other
2111	EXT	late	CS-	placebo	0.41540217875958	0	1	1	67	6	29	0	0	Other
2111	EXT	late	CS+E	placebo	0.418389770429441	0	1	1	67	6	29	0	0	Other
2111	RCL	early	CS-	placebo	NA	0	1	1	67	6	29	0	0	Other
2111	RCL	early	CS+E	placebo	NA	0	1	4	67	6	29	0	0	Other
2111	RCL	early	CS+U	placebo	NA	0	1	4	67	6	29	0	0	Other
2111	RCL	late	CS-	placebo	NA	0	1	1	67	6	29	0	0	Other
2111	RCL	late	CS+E	placebo	NA	0	1	1	67	6	29	0	0	Other
2111	RCL	late	CS+U	placebo	NA	0	1	1	67	6	29	0	0	Other
2111	RNL	early	CS-	placebo	NA	0	1	3	67	6	29	0	0	Other
2111	RNL	early	CS+E	placebo	NA	0	1	1	67	6	29	0	0	Other
2111	RNL	early	CS+U	placebo	NA	0	1	3	67	6	29	0	0	Other
2111	RNL	late	CS-	placebo	NA	0	1	1	67	6	29	0	0	Other
2111	RNL	late	CS+E	placebo	NA	0	1	1	67	6	29	0	0	Other
2111	RNL	late	CS+U	placebo	NA	0	1	1	67	6	29	0	0	Other
2112	CON	early	CS-	DCS	1.18915152095164	1	1	3	80	3	24	1	0	Other
2112	CON	early	CS+E	DCS	1.43613166284814	1	1	4	80	3	24	1	0	Other
2112	CON	early	CS+U	DCS	1.51574579711195	1	1	4	80	3	24	1	0	Other
2112	CON	late	CS-	DCS	1.20347966912712	1	1	1	80	3	24	1	0	Other
2112	CON	late	CS+E	DCS	1.78825695675634	1	1	3	80	3	24	1	0	Other
2112	CON	late	CS+U	DCS	1.4926525754195	1	1	3	80	3	24	1	0	Other
2112	EXT	early	CS-	DCS	1.82000881612595	1	1	1	80	3	24	1	0	Other
2112	EXT	early	CS+E	DCS	1.98837204079236	1	1	3	80	3	24	1	0	Other
2112	EXT	late	CS-	DCS	1.32264230807261	1	1	1	80	3	24	1	0	Other
2112	EXT	late	CS+E	DCS	1.93496295084995	1	1	1	80	3	24	1	0	Other
2112	RCL	early	CS-	DCS	1.00356414147731	1	1	1	80	3	24	1	0	Other
2112	RCL	early	CS+E	DCS	0.642203238858229	1	1	3	80	3	24	1	0	Other
2112	RCL	early	CS+U	DCS	2.23848372744439	1	1	5	80	3	24	1	0	Other
2112	RCL	late	CS-	DCS	1.22304553535077	1	1	1	80	3	24	1	0	Other
2112	RCL	late	CS+E	DCS	1.06401917989741	1	1	1	80	3	24	1	0	Other
2112	RCL	late	CS+U	DCS	0.693104910118798	1	1	1	80	3	24	1	0	Other
2112	RNL	early	CS-	DCS	0.310859338832115	1	1	1	80	3	24	1	0	Other
2112	RNL	early	CS+E	DCS	0.363398477770027	1	1	2	80	3	24	1	0	Other
2112	RNL	early	CS+U	DCS	0.987409459586416	1	1	5	80	3	24	1	0	Other
2112	RNL	late	CS-	DCS	0.473998561943429	1	1	1	80	3	24	1	0	Other
2112	RNL	late	CS+E	DCS	0	1	1	1	80	3	24	1	0	Other
2112	RNL	late	CS+U	DCS	0.483170227681324	1	1	1	80	3	24	1	0	Other
2113	CON	early	CS-	placebo	0.388038140759744	0	1	2	74	6	23	0	0	White
2113	CON	early	CS+E	placebo	0.577460453427935	0	1	3	74	6	23	0	0	White
2113	CON	early	CS+U	placebo	0.990511524619556	0	1	5	74	6	23	0	0	White
2113	CON	late	CS-	placebo	0.548693819613012	0	1	1	74	6	23	0	0	White
2113	CON	late	CS+E	placebo	0.202268386061688	0	1	3	74	6	23	0	0	White
2113	CON	late	CS+U	placebo	0.454215044193021	0	1	5	74	6	23	0	0	White
2113	EXT	early	CS-	placebo	0.197198883154609	0	1	2	74	6	23	0	0	White
2113	EXT	early	CS+E	placebo	0.721908919419127	0	1	3	74	6	23	0	0	White
2113	EXT	late	CS-	placebo	0.0606217782649107	0	1	1	74	6	23	0	0	White
2113	EXT	late	CS+E	placebo	0	0	1	2	74	6	23	0	0	White
2113	RCL	early	CS-	placebo	0.191460843389121	0	1	1	74	6	23	0	0	White
2113	RCL	early	CS+E	placebo	0.305081956201936	0	1	4	74	6	23	0	0	White
2113	RCL	early	CS+U	placebo	0.568022886862845	0	1	4	74	6	23	0	0	White
2113	RCL	late	CS-	placebo	0.0717199414389053	0	1	1	74	6	23	0	0	White
2113	RCL	late	CS+E	placebo	0.0898610037780571	0	1	2	74	6	23	0	0	White
2113	RCL	late	CS+U	placebo	0	0	1	3	74	6	23	0	0	White
2113	RNL	early	CS-	placebo	0.236870132892761	0	1	1	74	6	23	0	0	White
2113	RNL	early	CS+E	placebo	0.595294044989533	0	1	1	74	6	23	0	0	White
2113	RNL	early	CS+U	placebo	0.287967011999639	0	1	5	74	6	23	0	0	White
2113	RNL	late	CS-	placebo	0.356479221465758	0	1	1	74	6	23	0	0	White
2113	RNL	late	CS+E	placebo	0	0	1	2	74	6	23	0	0	White
2113	RNL	late	CS+U	placebo	0	0	1	3	74	6	23	0	0	White
2114	CON	early	CS-	DCS	0.256246081772853	1	1	4	75	4	21	0	NA	Other
2114	CON	early	CS+E	DCS	0.737313046622065	1	1	5	75	4	21	0	NA	Other
2114	CON	early	CS+U	DCS	0.091104335791443	1	1	3	75	4	21	0	NA	Other
2114	CON	late	CS-	DCS	0	1	1	2	75	4	21	0	NA	Other
2114	CON	late	CS+E	DCS	0.105059506947253	1	1	4	75	4	21	0	NA	Other
2114	CON	late	CS+U	DCS	0.269295855818716	1	1	4	75	4	21	0	NA	Other
2114	EXT	early	CS-	DCS	0.0901387818865997	1	1	1	75	4	21	0	NA	Other
2114	EXT	early	CS+E	DCS	0.623232943611297	1	1	3	75	4	21	0	NA	Other
2114	EXT	late	CS-	DCS	0	1	1	1	75	4	21	0	NA	Other
2114	EXT	late	CS+E	DCS	0.20604327749482	1	1	2	75	4	21	0	NA	Other
2114	RCL	early	CS-	DCS	0.168766905917721	1	1	1	75	4	21	0	NA	Other
2114	RCL	early	CS+E	DCS	0.505074251966976	1	1	1	75	4	21	0	NA	Other
2114	RCL	early	CS+U	DCS	0	1	1	4	75	4	21	0	NA	Other
2114	RCL	late	CS-	DCS	0.249742448588448	1	1	1	75	4	21	0	NA	Other
2114	RCL	late	CS+E	DCS	0	1	1	2	75	4	21	0	NA	Other
2114	RCL	late	CS+U	DCS	0.138112273169331	1	1	2	75	4	21	0	NA	Other
2114	RNL	early	CS-	DCS	0.428589528587623	1	1	1	75	4	21	0	NA	Other
2114	RNL	early	CS+E	DCS	0.641500189540149	1	1	1	75	4	21	0	NA	Other
2114	RNL	early	CS+U	DCS	0.080156097709407	1	1	1	75	4	21	0	NA	Other
2114	RNL	late	CS-	DCS	0.459272181068229	1	1	1	75	4	21	0	NA	Other
2114	RNL	late	CS+E	DCS	0.125099960031968	1	1	1	75	4	21	0	NA	Other
2114	RNL	late	CS+U	DCS	0.303973683071413	1	1	2	75	4	21	0	NA	Other
2115	CON	early	CS-	placebo	0	1	1	2	61	20	37	0	1	Other
2115	CON	early	CS+E	placebo	0.496268118441055	1	1	4	61	20	37	0	1	Other
2115	CON	early	CS+U	placebo	0.0989949493661166	1	1	2	61	20	37	0	1	Other
2115	CON	late	CS-	placebo	0.05043560250458	1	1	1	61	20	37	0	1	Other
2115	CON	late	CS+E	placebo	0.177668977883061	1	1	2	61	20	37	0	1	Other
2115	CON	late	CS+U	placebo	0	1	1	4	61	20	37	0	1	Other
2115	EXT	early	CS-	placebo	0	1	1	1	61	20	37	0	1	Other
2115	EXT	early	CS+E	placebo	0.0827647267862342	1	1	3	61	20	37	0	1	Other
2115	EXT	late	CS-	placebo	0.0855862138431184	1	1	1	61	20	37	0	1	Other
2115	EXT	late	CS+E	placebo	1.01873975941217	1	1	4	61	20	37	0	1	Other
2115	RCL	early	CS-	placebo	0.6503063480761	1	1	1	61	20	37	0	1	Other
2115	RCL	early	CS+E	placebo	1.42407864951343	1	1	3	61	20	37	0	1	Other
2115	RCL	early	CS+U	placebo	0.980296839849159	1	1	5	61	20	37	0	1	Other
2115	RCL	late	CS-	placebo	0.368202745277698	1	1	1	61	20	37	0	1	Other
2115	RCL	late	CS+E	placebo	0.30215414781273	1	1	2	61	20	37	0	1	Other
2115	RCL	late	CS+U	placebo	0.296858552175948	1	1	4	61	20	37	0	1	Other
2115	RNL	early	CS-	placebo	0.761857320527464	1	1	1	61	20	37	0	1	Other
2115	RNL	early	CS+E	placebo	0	1	1	4	61	20	37	0	1	Other
2115	RNL	early	CS+U	placebo	0.737563556583431	1	1	5	61	20	37	0	1	Other
2115	RNL	late	CS-	placebo	0.204042479237372	1	1	1	61	20	37	0	1	Other
2115	RNL	late	CS+E	placebo	0	1	1	2	61	20	37	0	1	Other
2115	RNL	late	CS+U	placebo	0	1	1	3	61	20	37	0	1	Other
2116	CON	early	CS-	placebo	1.11130572058634	1	1	3	94	7	30	1	0	White
2116	CON	early	CS+E	placebo	0.822655955359899	1	1	2	94	7	30	1	0	White
2116	CON	early	CS+U	placebo	2.09598264447185	1	1	5	94	7	30	1	0	White
2116	CON	late	CS-	placebo	0.81310116404989	1	1	1	94	7	30	1	0	White
2116	CON	late	CS+E	placebo	1.04422365474273	1	1	1	94	7	30	1	0	White
2116	CON	late	CS+U	placebo	0.997147287500868	1	1	5	94	7	30	1	0	White
2116	EXT	early	CS-	placebo	1.29649983409002	1	1	3	94	7	30	1	0	White
2116	EXT	early	CS+E	placebo	0.912934827903942	1	1	3	94	7	30	1	0	White
2116	EXT	late	CS-	placebo	0.646182908006839	1	1	4	94	7	30	1	0	White
2116	EXT	late	CS+E	placebo	1.9358982545788	1	1	4	94	7	30	1	0	White
2116	RCL	early	CS-	placebo	0.622716104586404	1	1	3	94	7	30	1	0	White
2116	RCL	early	CS+E	placebo	1.47445752736388	1	1	3	94	7	30	1	0	White
2116	RCL	early	CS+U	placebo	1.36905308129826	1	1	5	94	7	30	1	0	White
2116	RCL	late	CS-	placebo	1.47591791570754	1	1	2	94	7	30	1	0	White
2116	RCL	late	CS+E	placebo	0.695665827387246	1	1	5	94	7	30	1	0	White
2116	RCL	late	CS+U	placebo	0.695274004239617	1	1	2	94	7	30	1	0	White
2116	RNL	early	CS-	placebo	1.08913169876594	1	1	4	94	7	30	1	0	White
2116	RNL	early	CS+E	placebo	1.45707880677851	1	1	5	94	7	30	1	0	White
2116	RNL	early	CS+U	placebo	1.88024847368157	1	1	4	94	7	30	1	0	White
2116	RNL	late	CS-	placebo	1.4314950114522	1	1	1	94	7	30	1	0	White
2116	RNL	late	CS+E	placebo	1.50409030864147	1	1	5	94	7	30	1	0	White
2116	RNL	late	CS+U	placebo	2.03901723851492	1	1	1	94	7	30	1	0	White
2117	CON	early	CS-	placebo	0.645102496053265	0	1	2	101	17	25	0	0	Other
2117	CON	early	CS+E	placebo	1.1023664449154	0	1	4	101	17	25	0	0	Other
2117	CON	early	CS+U	placebo	0.954427787166766	0	1	3	101	17	25	0	0	Other
2117	CON	late	CS-	placebo	1.06536602971326	0	1	1	101	17	25	0	0	Other
2117	CON	late	CS+E	placebo	1.08238486283155	0	1	3	101	17	25	0	0	Other
2117	CON	late	CS+U	placebo	0.80970635241239	0	1	3	101	17	25	0	0	Other
2117	EXT	early	CS-	placebo	0.737262839893457	0	1	2	101	17	25	0	0	Other
2117	EXT	early	CS+E	placebo	0	0	1	3	101	17	25	0	0	Other
2117	EXT	late	CS-	placebo	0.812575110923813	0	1	1	101	17	25	0	0	Other
2117	EXT	late	CS+E	placebo	0.831218984383778	0	1	1	101	17	25	0	0	Other
2117	RCL	early	CS-	placebo	0.689177655400455	0	1	1	101	17	25	0	0	Other
2117	RCL	early	CS+E	placebo	0.508585105486684	0	1	3	101	17	25	0	0	Other
2117	RCL	early	CS+U	placebo	1.25900663394524	0	1	4	101	17	25	0	0	Other
2117	RCL	late	CS-	placebo	0.560118582058385	0	1	1	101	17	25	0	0	Other
2117	RCL	late	CS+E	placebo	0.407982842776507	0	1	1	101	17	25	0	0	Other
2117	RCL	late	CS+U	placebo	0.686728553774175	0	1	1	101	17	25	0	0	Other
2117	RNL	early	CS-	placebo	0.823379924805573	0	1	1	101	17	25	0	0	Other
2117	RNL	early	CS+E	placebo	1.23672716813309	0	1	4	101	17	25	0	0	Other
2117	RNL	early	CS+U	placebo	0.559093893967411	0	1	4	101	17	25	0	0	Other
2117	RNL	late	CS-	placebo	0.842441142209641	0	1	1	101	17	25	0	0	Other
2117	RNL	late	CS+E	placebo	0.591909896974914	0	1	1	101	17	25	0	0	Other
2117	RNL	late	CS+U	placebo	0.914932059280911	0	1	1	101	17	25	0	0	Other
2118	CON	early	CS-	DCS	0.623483510223609	1	0	3	61	15	22	1	0	White
2118	CON	early	CS+E	DCS	0.795981633739808	1	0	3	61	15	22	1	0	White
2118	CON	early	CS+U	DCS	0.393676580456598	1	0	3	61	15	22	1	0	White
2118	CON	late	CS-	DCS	0.248666774680092	1	0	3	61	15	22	1	0	White
2118	CON	late	CS+E	DCS	0.446382227490838	1	0	3	61	15	22	1	0	White
2118	CON	late	CS+U	DCS	0.915824271524654	1	0	3	61	15	22	1	0	White
2118	EXT	early	CS-	DCS	1.56744260619659	1	0	5	61	15	22	1	0	White
2118	EXT	early	CS+E	DCS	1.54271532388911	1	0	5	61	15	22	1	0	White
2118	EXT	late	CS-	DCS	0	1	0	3	61	15	22	1	0	White
2118	EXT	late	CS+E	DCS	0	1	0	3	61	15	22	1	0	White
2118	RCL	early	CS-	DCS	0	1	0	3	61	15	22	1	0	White
2118	RCL	early	CS+E	DCS	0	1	0	1	61	15	22	1	0	White
2118	RCL	early	CS+U	DCS	1.55379110837995	1	0	5	61	15	22	1	0	White
2118	RCL	late	CS-	DCS	0	1	0	1	61	15	22	1	0	White
2118	RCL	late	CS+E	DCS	0	1	0	1	61	15	22	1	0	White
2118	RCL	late	CS+U	DCS	0.129711217710728	1	0	1	61	15	22	1	0	White
2118	RNL	early	CS-	DCS	0	1	0	3	61	15	22	1	0	White
2118	RNL	early	CS+E	DCS	0	1	0	2	61	15	22	1	0	White
2118	RNL	early	CS+U	DCS	0.92984095432034	1	0	4	61	15	22	1	0	White
2118	RNL	late	CS-	DCS	0	1	0	1	61	15	22	1	0	White
2118	RNL	late	CS+E	DCS	0	1	0	1	61	15	22	1	0	White
2118	RNL	late	CS+U	DCS	0	1	0	1	61	15	22	1	0	White
2119	CON	early	CS-	placebo	0.370611158504412	0	1	1	72	15	21	0	0	White
2119	CON	early	CS+E	placebo	0.721223936344062	0	1	3	72	15	21	0	0	White
2119	CON	early	CS+U	placebo	0.762676023978706	0	1	1	72	15	21	0	0	White
2119	CON	late	CS-	placebo	0.657360609973849	0	1	1	72	15	21	0	0	White
2119	CON	late	CS+E	placebo	0.544416036034627	0	1	5	72	15	21	0	0	White
2119	CON	late	CS+U	placebo	0.18808242873804	0	1	3	72	15	21	0	0	White
2119	EXT	early	CS-	placebo	0.754746714303481	0	1	4	72	15	21	0	0	White
2119	EXT	early	CS+E	placebo	1.26235470944046	0	1	1	72	15	21	0	0	White
2119	EXT	late	CS-	placebo	0.248746859276655	0	1	1	72	15	21	0	0	White
2119	EXT	late	CS+E	placebo	0.407216158814947	0	1	1	72	15	21	0	0	White
2119	RCL	early	CS-	placebo	0.185926732881531	0	1	5	72	15	21	0	0	White
2119	RCL	early	CS+E	placebo	0.670560620306053	0	1	5	72	15	21	0	0	White
2119	RCL	early	CS+U	placebo	0	0	1	4	72	15	21	0	0	White
2119	RCL	late	CS-	placebo	0.126220832479261	0	1	1	72	15	21	0	0	White
2119	RCL	late	CS+E	placebo	0	0	1	1	72	15	21	0	0	White
2119	RCL	late	CS+U	placebo	0.0968245836551854	0	1	1	72	15	21	0	0	White
2119	RNL	early	CS-	placebo	0.315862014968493	0	1	4	72	15	21	0	0	White
2119	RNL	early	CS+E	placebo	0	0	1	1	72	15	21	0	0	White
2119	RNL	early	CS+U	placebo	0.368544434227408	0	1	3	72	15	21	0	0	White
2119	RNL	late	CS-	placebo	0.278898711821119	0	1	1	72	15	21	0	0	White
2119	RNL	late	CS+E	placebo	0.237907545067406	0	1	1	72	15	21	0	0	White
2119	RNL	late	CS+U	placebo	0.119895788082818	0	1	1	72	15	21	0	0	White
2120	CON	early	CS-	placebo	0.710588715333538	0	1	2	83	17	20	0	NA	Other
2120	CON	early	CS+E	placebo	1.46318627152269	0	1	2	83	17	20	0	NA	Other
2120	CON	early	CS+U	placebo	0.935361041145622	0	1	2	83	17	20	0	NA	Other
2120	CON	late	CS-	placebo	0.391263675661917	0	1	1	83	17	20	0	NA	Other
2120	CON	late	CS+E	placebo	0.318993264815387	0	1	3	83	17	20	0	NA	Other
2120	CON	late	CS+U	placebo	0.674723374569464	0	1	3	83	17	20	0	NA	Other
2120	EXT	early	CS-	placebo	0	0	1	1	83	17	20	0	NA	Other
2120	EXT	early	CS+E	placebo	0	0	1	3	83	17	20	0	NA	Other
2120	EXT	late	CS-	placebo	0	0	1	1	83	17	20	0	NA	Other
2120	EXT	late	CS+E	placebo	0	0	1	1	83	17	20	0	NA	Other
2120	RCL	early	CS-	placebo	0	0	1	1	83	17	20	0	NA	Other
2120	RCL	early	CS+E	placebo	0	0	1	3	83	17	20	0	NA	Other
2120	RCL	early	CS+U	placebo	0.0857321409974112	0	1	4	83	17	20	0	NA	Other
2120	RCL	late	CS-	placebo	0.252296122287786	0	1	1	83	17	20	0	NA	Other
2120	RCL	late	CS+E	placebo	0.261677282162591	0	1	1	83	17	20	0	NA	Other
2120	RCL	late	CS+U	placebo	0	0	1	1	83	17	20	0	NA	Other
2120	RNL	early	CS-	placebo	0.307926533445885	0	1	1	83	17	20	0	NA	Other
2120	RNL	early	CS+E	placebo	0	0	1	2	83	17	20	0	NA	Other
2120	RNL	early	CS+U	placebo	0.552198021249914	0	1	2	83	17	20	0	NA	Other
2120	RNL	late	CS-	placebo	0.0949012644805115	0	1	1	83	17	20	0	NA	Other
2120	RNL	late	CS+E	placebo	0.446682213659779	0	1	1	83	17	20	0	NA	Other
2120	RNL	late	CS+U	placebo	0	0	1	1	83	17	20	0	NA	Other
2121	CON	early	CS-	DCS	0.0985837207656518	1	1	3	72	10	NA	1	0	Other
2121	CON	early	CS+E	DCS	1.18871048646123	1	1	4	72	10	NA	1	0	Other
2121	CON	early	CS+U	DCS	0.58999054825841	1	1	5	72	10	NA	1	0	Other
2121	CON	late	CS-	DCS	0.134559466407979	1	1	1	72	10	NA	1	0	Other
2121	CON	late	CS+E	DCS	0.535750362644599	1	1	3	72	10	NA	1	0	Other
2121	CON	late	CS+U	DCS	0.683526585938741	1	1	4	72	10	NA	1	0	Other
2121	EXT	early	CS-	DCS	0.199436706751791	1	1	1	72	10	NA	1	0	Other
2121	EXT	early	CS+E	DCS	0.103682206766639	1	1	4	72	10	NA	1	0	Other
2121	EXT	late	CS-	DCS	0	1	1	1	72	10	NA	1	0	Other
2121	EXT	late	CS+E	DCS	0	1	1	1	72	10	NA	1	0	Other
2121	RCL	early	CS-	DCS	0	1	1	1	72	10	NA	1	0	Other
2121	RCL	early	CS+E	DCS	0.467974358271904	1	1	2	72	10	NA	1	0	Other
2121	RCL	early	CS+U	DCS	0.125598566870805	1	1	3	72	10	NA	1	0	Other
2121	RCL	late	CS-	DCS	0	1	1	1	72	10	NA	1	0	Other
2121	RCL	late	CS+E	DCS	0	1	1	1	72	10	NA	1	0	Other
2121	RCL	late	CS+U	DCS	0.62295665980869	1	1	1	72	10	NA	1	0	Other
2121	RNL	early	CS-	DCS	0.579945055399851	1	1	1	72	10	NA	1	0	Other
2121	RNL	early	CS+E	DCS	1.01292484699291	1	1	3	72	10	NA	1	0	Other
2121	RNL	early	CS+U	DCS	0	1	1	2	72	10	NA	1	0	Other
2121	RNL	late	CS-	DCS	0.738278670040296	1	1	1	72	10	NA	1	0	Other
2121	RNL	late	CS+E	DCS	0.296985462066196	1	1	1	72	10	NA	1	0	Other
2121	RNL	late	CS+U	DCS	1.22655602040534	1	1	1	72	10	NA	1	0	Other
3101	CON	early	CS-	placebo	NA	NA	1	5	91	19	35	0	0	Black or African American
3101	CON	early	CS+E	placebo	NA	NA	1	5	91	19	35	0	0	Black or African American
3101	CON	early	CS+U	placebo	NA	NA	1	5	91	19	35	0	0	Black or African American
3101	CON	late	CS-	placebo	NA	NA	1	3	91	19	35	0	0	Black or African American
3101	CON	late	CS+E	placebo	NA	NA	1	3	91	19	35	0	0	Black or African American
3101	CON	late	CS+U	placebo	NA	NA	1	3	91	19	35	0	0	Black or African American
3101	EXT	early	CS-	placebo	NA	NA	1	1	91	19	35	0	0	Black or African American
3101	EXT	early	CS+E	placebo	NA	NA	1	1	91	19	35	0	0	Black or African American
3101	EXT	late	CS-	placebo	NA	NA	1	1	91	19	35	0	0	Black or African American
3101	EXT	late	CS+E	placebo	NA	NA	1	1	91	19	35	0	0	Black or African American
3101	RCL	early	CS-	placebo	NA	NA	1	1	91	19	35	0	0	Black or African American
3101	RCL	early	CS+E	placebo	NA	NA	1	5	91	19	35	0	0	Black or African American
3101	RCL	early	CS+U	placebo	NA	NA	1	1	91	19	35	0	0	Black or African American
3101	RCL	late	CS-	placebo	NA	NA	1	1	91	19	35	0	0	Black or African American
3101	RCL	late	CS+E	placebo	NA	NA	1	1	91	19	35	0	0	Black or African American
3101	RCL	late	CS+U	placebo	NA	NA	1	1	91	19	35	0	0	Black or African American
3101	RNL	early	CS-	placebo	NA	NA	1	1	91	19	35	0	0	Black or African American
3101	RNL	early	CS+E	placebo	NA	NA	1	5	91	19	35	0	0	Black or African American
3101	RNL	early	CS+U	placebo	NA	NA	1	5	91	19	35	0	0	Black or African American
3101	RNL	late	CS-	placebo	NA	NA	1	1	91	19	35	0	0	Black or African American
3101	RNL	late	CS+E	placebo	NA	NA	1	1	91	19	35	0	0	Black or African American
3101	RNL	late	CS+U	placebo	NA	NA	1	1	91	19	35	0	0	Black or African American
3102	CON	early	CS-	DCS	0.140658352339467	0	0	5	76	8	28	0	0	White
3102	CON	early	CS+E	DCS	0.194362887796991	0	0	5	76	8	28	0	0	White
3102	CON	early	CS+U	DCS	0.0594243216200236	0	0	5	76	8	28	0	0	White
3102	CON	late	CS-	DCS	0	0	0	5	76	8	28	0	0	White
3102	CON	late	CS+E	DCS	0	0	0	5	76	8	28	0	0	White
3102	CON	late	CS+U	DCS	0.0669421391949794	0	0	5	76	8	28	0	0	White
3102	EXT	early	CS-	DCS	0.165162781435913	0	0	5	76	8	28	0	0	White
3102	EXT	early	CS+E	DCS	0	0	0	5	76	8	28	0	0	White
3102	EXT	late	CS-	DCS	0	0	0	1	76	8	28	0	0	White
3102	EXT	late	CS+E	DCS	0	0	0	1	76	8	28	0	0	White
3102	RCL	early	CS-	DCS	0.0659071316323203	0	0	5	76	8	28	0	0	White
3102	RCL	early	CS+E	DCS	0.104163333279998	0	0	5	76	8	28	0	0	White
3102	RCL	early	CS+U	DCS	0	0	0	5	76	8	28	0	0	White
3102	RCL	late	CS-	DCS	0	0	0	1	76	8	28	0	0	White
3102	RCL	late	CS+E	DCS	0	0	0	1	76	8	28	0	0	White
3102	RCL	late	CS+U	DCS	0.204205778566621	0	0	1	76	8	28	0	0	White
3102	RNL	early	CS-	DCS	0.066332495807108	0	0	5	76	8	28	0	0	White
3102	RNL	early	CS+E	DCS	0.215870331449229	0	0	5	76	8	28	0	0	White
3102	RNL	early	CS+U	DCS	0.0798435971133566	0	0	5	76	8	28	0	0	White
3102	RNL	late	CS-	DCS	0.0488620507142302	0	0	1	76	8	28	0	0	White
3102	RNL	late	CS+E	DCS	0	0	0	1	76	8	28	0	0	White
3102	RNL	late	CS+U	DCS	0	0	0	1	76	8	28	0	0	White
3103	CON	early	CS-	placebo	NA	NA	1	3	108	28	34	1	0	White
3103	CON	early	CS+E	placebo	NA	NA	1	1	108	28	34	1	0	White
3103	CON	early	CS+U	placebo	NA	NA	1	5	108	28	34	1	0	White
3103	CON	late	CS-	placebo	NA	NA	1	3	108	28	34	1	0	White
3103	CON	late	CS+E	placebo	NA	NA	1	5	108	28	34	1	0	White
3103	CON	late	CS+U	placebo	NA	NA	1	1	108	28	34	1	0	White
3103	EXT	early	CS-	placebo	NA	NA	1	3	108	28	34	1	0	White
3103	EXT	early	CS+E	placebo	NA	NA	1	1	108	28	34	1	0	White
3103	EXT	late	CS-	placebo	NA	NA	1	1	108	28	34	1	0	White
3103	EXT	late	CS+E	placebo	NA	NA	1	1	108	28	34	1	0	White
3103	RCL	early	CS-	placebo	NA	NA	1	3	108	28	34	1	0	White
3103	RCL	early	CS+E	placebo	NA	NA	1	1	108	28	34	1	0	White
3103	RCL	early	CS+U	placebo	NA	NA	1	5	108	28	34	1	0	White
3103	RCL	late	CS-	placebo	NA	NA	1	3	108	28	34	1	0	White
3103	RCL	late	CS+E	placebo	NA	NA	1	1	108	28	34	1	0	White
3103	RCL	late	CS+U	placebo	NA	NA	1	5	108	28	34	1	0	White
3103	RNL	early	CS-	placebo	NA	NA	1	3	108	28	34	1	0	White
3103	RNL	early	CS+E	placebo	NA	NA	1	1	108	28	34	1	0	White
3103	RNL	early	CS+U	placebo	NA	NA	1	5	108	28	34	1	0	White
3103	RNL	late	CS-	placebo	NA	NA	1	3	108	28	34	1	0	White
3103	RNL	late	CS+E	placebo	NA	NA	1	1	108	28	34	1	0	White
3103	RNL	late	CS+U	placebo	NA	NA	1	5	108	28	34	1	0	White
3104	CON	early	CS-	DCS	NA	NA	1	3	61	11	54	1	0	White
3104	CON	early	CS+E	DCS	NA	NA	1	3	61	11	54	1	0	White
3104	CON	early	CS+U	DCS	NA	NA	1	3	61	11	54	1	0	White
3104	CON	late	CS-	DCS	NA	NA	1	1	61	11	54	1	0	White
3104	CON	late	CS+E	DCS	NA	NA	1	4	61	11	54	1	0	White
3104	CON	late	CS+U	DCS	NA	NA	1	4	61	11	54	1	0	White
3104	EXT	early	CS-	DCS	0.156684396159924	NA	1	2	61	11	54	1	0	White
3104	EXT	early	CS+E	DCS	0.679671761901821	NA	1	4	61	11	54	1	0	White
3104	EXT	late	CS-	DCS	0.105948100502085	NA	1	1	61	11	54	1	0	White
3104	EXT	late	CS+E	DCS	0.444293213879912	NA	1	1	61	11	54	1	0	White
3104	RCL	early	CS-	DCS	0.527402902700637	NA	1	2	61	11	54	1	0	White
3104	RCL	early	CS+E	DCS	1.10027269347194	NA	1	3	61	11	54	1	0	White
3104	RCL	early	CS+U	DCS	0.400686910192983	NA	1	2	61	11	54	1	0	White
3104	RCL	late	CS-	DCS	0.188472411596857	NA	1	1	61	11	54	1	0	White
3104	RCL	late	CS+E	DCS	0	NA	1	1	61	11	54	1	0	White
3104	RCL	late	CS+U	DCS	0.104522724801834	NA	1	2	61	11	54	1	0	White
3104	RNL	early	CS-	DCS	0.281265538967725	NA	1	1	61	11	54	1	0	White
3104	RNL	early	CS+E	DCS	0.955060002929391	NA	1	1	61	11	54	1	0	White
3104	RNL	early	CS+U	DCS	0.656191081593571	NA	1	3	61	11	54	1	0	White
3104	RNL	late	CS-	DCS	0.29822278625006	NA	1	1	61	11	54	1	0	White
3104	RNL	late	CS+E	DCS	0.671285231617991	NA	1	1	61	11	54	1	0	White
3104	RNL	late	CS+U	DCS	0	NA	1	2	61	11	54	1	0	White
3105	CON	early	CS-	placebo	0.0715891053163818	0	0	3	97	28	27	1	0	White
3105	CON	early	CS+E	placebo	0.263559494225988	0	0	4	97	28	27	1	0	White
3105	CON	early	CS+U	placebo	0.460932629089939	0	0	2	97	28	27	1	0	White
3105	CON	late	CS-	placebo	0.164196674934598	0	0	3	97	28	27	1	0	White
3105	CON	late	CS+E	placebo	0	0	0	5	97	28	27	1	0	White
3105	CON	late	CS+U	placebo	0.219264394818386	0	0	2	97	28	27	1	0	White
3105	EXT	early	CS-	placebo	0	0	0	3	97	28	27	1	0	White
3105	EXT	early	CS+E	placebo	0.176493625947228	0	0	5	97	28	27	1	0	White
3105	EXT	late	CS-	placebo	0.0507444578254611	0	0	1	97	28	27	1	0	White
3105	EXT	late	CS+E	placebo	0	0	0	3	97	28	27	1	0	White
3105	RCL	early	CS-	placebo	0.381715528701107	0	0	3	97	28	27	1	0	White
3105	RCL	early	CS+E	placebo	0.175214154679352	0	0	4	97	28	27	1	0	White
3105	RCL	early	CS+U	placebo	0.620887963431587	0	0	1	97	28	27	1	0	White
3105	RCL	late	CS-	placebo	0.241389208540896	0	0	1	97	28	27	1	0	White
3105	RCL	late	CS+E	placebo	0.528464757576132	0	0	1	97	28	27	1	0	White
3105	RCL	late	CS+U	placebo	0.269536639438871	0	0	1	97	28	27	1	0	White
3105	RNL	early	CS-	placebo	0.266974076728996	0	0	1	97	28	27	1	0	White
3105	RNL	early	CS+E	placebo	0.388361944582628	0	0	1	97	28	27	1	0	White
3105	RNL	early	CS+U	placebo	0.327146756059112	0	0	1	97	28	27	1	0	White
3105	RNL	late	CS-	placebo	0.627382655102637	0	0	1	97	28	27	1	0	White
3105	RNL	late	CS+E	placebo	0.394715087119811	0	0	1	97	28	27	1	0	White
3105	RNL	late	CS+U	placebo	0.669910960977314	0	0	1	97	28	27	1	0	White
3106	CON	early	CS-	DCS	0	0	1	4	73	0	26	1	0	Black or African American
3106	CON	early	CS+E	DCS	0	0	1	5	73	0	26	1	0	Black or African American
3106	CON	early	CS+U	DCS	0	0	1	4	73	0	26	1	0	Black or African American
3106	CON	late	CS-	DCS	0.052021630116712	0	1	4	73	0	26	1	0	Black or African American
3106	CON	late	CS+E	DCS	0	0	1	5	73	0	26	1	0	Black or African American
3106	CON	late	CS+U	DCS	0	0	1	5	73	0	26	1	0	Black or African American
3106	EXT	early	CS-	DCS	0	0	1	1	73	0	26	1	0	Black or African American
3106	EXT	early	CS+E	DCS	0	0	1	1	73	0	26	1	0	Black or African American
3106	EXT	late	CS-	DCS	0	0	1	1	73	0	26	1	0	Black or African American
3106	EXT	late	CS+E	DCS	0	0	1	1	73	0	26	1	0	Black or African American
3106	RCL	early	CS-	DCS	0	0	1	1	73	0	26	1	0	Black or African American
3106	RCL	early	CS+E	DCS	0	0	1	1	73	0	26	1	0	Black or African American
3106	RCL	early	CS+U	DCS	0	0	1	1	73	0	26	1	0	Black or African American
3106	RCL	late	CS-	DCS	0	0	1	1	73	0	26	1	0	Black or African American
3106	RCL	late	CS+E	DCS	0	0	1	1	73	0	26	1	0	Black or African American
3106	RCL	late	CS+U	DCS	0	0	1	1	73	0	26	1	0	Black or African American
3106	RNL	early	CS-	DCS	0	0	1	1	73	0	26	1	0	Black or African American
3106	RNL	early	CS+E	DCS	0.0768114574786861	0	1	1	73	0	26	1	0	Black or African American
3106	RNL	early	CS+U	DCS	0	0	1	5	73	0	26	1	0	Black or African American
3106	RNL	late	CS-	DCS	0	0	1	1	73	0	26	1	0	Black or African American
3106	RNL	late	CS+E	DCS	0	0	1	1	73	0	26	1	0	Black or African American
3106	RNL	late	CS+U	DCS	0	0	1	3	73	0	26	1	0	Black or African American
3107	CON	early	CS-	DCS	0.0416833300013327	0	1	1	101	28	21	0	1	White
3107	CON	early	CS+E	DCS	0.0788590514779375	0	1	1	101	28	21	0	1	White
3107	CON	early	CS+U	DCS	0.0916174110090435	0	1	1	101	28	21	0	1	White
3107	CON	late	CS-	DCS	0	0	1	1	101	28	21	0	1	White
3107	CON	late	CS+E	DCS	0.0618465843842649	0	1	5	101	28	21	0	1	White
3107	CON	late	CS+U	DCS	0.0368272996566406	0	1	5	101	28	21	0	1	White
3107	EXT	early	CS-	DCS	0.249477582848557	0	1	1	101	28	21	0	1	White
3107	EXT	early	CS+E	DCS	0.288567407152054	0	1	5	101	28	21	0	1	White
3107	EXT	late	CS-	DCS	0	0	1	1	101	28	21	0	1	White
3107	EXT	late	CS+E	DCS	0	0	1	1	101	28	21	0	1	White
3107	RCL	early	CS-	DCS	0.0273861278752583	0	1	2	101	28	21	0	1	White
3107	RCL	early	CS+E	DCS	0.173565549577098	0	1	4	101	28	21	0	1	White
3107	RCL	early	CS+U	DCS	0.134721935853075	0	1	4	101	28	21	0	1	White
3107	RCL	late	CS-	DCS	0	0	1	1	101	28	21	0	1	White
3107	RCL	late	CS+E	DCS	0.127573508221731	0	1	1	101	28	21	0	1	White
3107	RCL	late	CS+U	DCS	0.0545435605731786	0	1	1	101	28	21	0	1	White
3107	RNL	early	CS-	DCS	0.0369120576505835	0	1	1	101	28	21	0	1	White
3107	RNL	early	CS+E	DCS	0.138293166859393	0	1	3	101	28	21	0	1	White
3107	RNL	early	CS+U	DCS	0.168597153000874	0	1	4	101	28	21	0	1	White
3107	RNL	late	CS-	DCS	0.190092887852867	0	1	1	101	28	21	0	1	White
3107	RNL	late	CS+E	DCS	0	0	1	1	101	28	21	0	1	White
3107	RNL	late	CS+U	DCS	0.095	0	1	1	101	28	21	0	1	White
3108	CON	early	CS-	placebo	0.600378909131349	0	0	3	89	5	21	1	1	White
3108	CON	early	CS+E	placebo	0.451024749471387	0	0	2	89	5	21	1	1	White
3108	CON	early	CS+U	placebo	0.533865970274391	0	0	2	89	5	21	1	1	White
3108	CON	late	CS-	placebo	1.08028398145774	0	0	3	89	5	21	1	1	White
3108	CON	late	CS+E	placebo	0.660070398807847	0	0	2	89	5	21	1	1	White
3108	CON	late	CS+U	placebo	0.2275	0	0	2	89	5	21	1	1	White
3108	EXT	early	CS-	placebo	0.418718282380887	0	0	NA	89	5	21	1	1	White
3108	EXT	early	CS+E	placebo	0.421826258956984	0	0	NA	89	5	21	1	1	White
3108	EXT	late	CS-	placebo	0.46599356218729	0	0	NA	89	5	21	1	1	White
3108	EXT	late	CS+E	placebo	0.63018064413582	0	0	NA	89	5	21	1	1	White
3108	RCL	early	CS-	placebo	0.107063065526819	0	0	NA	89	5	21	1	1	White
3108	RCL	early	CS+E	placebo	0.266786431439082	0	0	NA	89	5	21	1	1	White
3108	RCL	early	CS+U	placebo	1.00722882411765	0	0	NA	89	5	21	1	1	White
3108	RCL	late	CS-	placebo	0.994934112470621	0	0	NA	89	5	21	1	1	White
3108	RCL	late	CS+E	placebo	0.842575384377258	0	0	NA	89	5	21	1	1	White
3108	RCL	late	CS+U	placebo	0.644806172427033	0	0	NA	89	5	21	1	1	White
3108	RNL	early	CS-	placebo	0.977625583615926	0	0	NA	89	5	21	1	1	White
3108	RNL	early	CS+E	placebo	0.671230213861087	0	0	NA	89	5	21	1	1	White
3108	RNL	early	CS+U	placebo	0.313060522509348	0	0	NA	89	5	21	1	1	White
3108	RNL	late	CS-	placebo	1.54270839261179	0	0	NA	89	5	21	1	1	White
3108	RNL	late	CS+E	placebo	0.877909448633514	0	0	NA	89	5	21	1	1	White
3108	RNL	late	CS+U	placebo	0.593253739979783	0	0	NA	89	5	21	1	1	White
3109	CON	early	CS-	placebo	0.405799410388196	1	1	3	71	35	37	0	1	White
3109	CON	early	CS+E	placebo	0.446828035840022	1	1	3	71	35	37	0	1	White
3109	CON	early	CS+U	placebo	0.4134863025002	1	1	3	71	35	37	0	1	White
3109	CON	late	CS-	placebo	0.233474963017947	1	1	3	71	35	37	0	1	White
3109	CON	late	CS+E	placebo	0.602065886576096	1	1	3	71	35	37	0	1	White
3109	CON	late	CS+U	placebo	0.245328436972868	1	1	3	71	35	37	0	1	White
3109	EXT	early	CS-	placebo	0.194422220952236	1	1	1	71	35	37	0	1	White
3109	EXT	early	CS+E	placebo	0.184390889145858	1	1	1	71	35	37	0	1	White
3109	EXT	late	CS-	placebo	0.209582919151347	1	1	1	71	35	37	0	1	White
3109	EXT	late	CS+E	placebo	0.351532359819121	1	1	1	71	35	37	0	1	White
3109	RCL	early	CS-	placebo	0.550538330341549	1	1	1	71	35	37	0	1	White
3109	RCL	early	CS+E	placebo	0.728529328600979	1	1	5	71	35	37	0	1	White
3109	RCL	early	CS+U	placebo	0.269907391525316	1	1	3	71	35	37	0	1	White
3109	RCL	late	CS-	placebo	0.25093584146279	1	1	1	71	35	37	0	1	White
3109	RCL	late	CS+E	placebo	0	1	1	3	71	35	37	0	1	White
3109	RCL	late	CS+U	placebo	0.122983738762488	1	1	3	71	35	37	0	1	White
3109	RNL	early	CS-	placebo	0.387129937413792	1	1	1	71	35	37	0	1	White
3109	RNL	early	CS+E	placebo	0.800134002245892	1	1	5	71	35	37	0	1	White
3109	RNL	early	CS+U	placebo	0.565486516196452	1	1	4	71	35	37	0	1	White
3109	RNL	late	CS-	placebo	0.0442295150323853	1	1	1	71	35	37	0	1	White
3109	RNL	late	CS+E	placebo	0.280535202782111	1	1	3	71	35	37	0	1	White
3109	RNL	late	CS+U	placebo	0.117898261225516	1	1	2	71	35	37	0	1	White
3110	CON	early	CS-	DCS	0.226185809449308	1	0	3	68	8	24	0	1	White
3110	CON	early	CS+E	DCS	0.265761481304014	1	0	5	68	8	24	0	1	White
3110	CON	early	CS+U	DCS	0	1	0	3	68	8	24	0	1	White
3110	CON	late	CS-	DCS	0.0927698765763974	1	0	2	68	8	24	0	1	White
3110	CON	late	CS+E	DCS	0.323589412043698	1	0	3	68	8	24	0	1	White
3110	CON	late	CS+U	DCS	0.34559123503388	1	0	3	68	8	24	0	1	White
3110	EXT	early	CS-	DCS	0.692087634381142	1	0	3	68	8	24	0	1	White
3110	EXT	early	CS+E	DCS	0.401341500470609	1	0	5	68	8	24	0	1	White
3110	EXT	late	CS-	DCS	0.636725631968659	1	0	3	68	8	24	0	1	White
3110	EXT	late	CS+E	DCS	0.51845209517228	1	0	5	68	8	24	0	1	White
3110	RCL	early	CS-	DCS	0.105250506940325	1	0	1	68	8	24	0	1	White
3110	RCL	early	CS+E	DCS	0.102469507659596	1	0	5	68	8	24	0	1	White
3110	RCL	early	CS+U	DCS	0.0878919791562347	1	0	1	68	8	24	0	1	White
3110	RCL	late	CS-	DCS	0	1	0	4	68	8	24	0	1	White
3110	RCL	late	CS+E	DCS	0.136473440639562	1	0	1	68	8	24	0	1	White
3110	RCL	late	CS+U	DCS	0	1	0	1	68	8	24	0	1	White
3110	RNL	early	CS-	DCS	0.295320081610503	1	0	3	68	8	24	0	1	White
3110	RNL	early	CS+E	DCS	0.398563234268042	1	0	3	68	8	24	0	1	White
3110	RNL	early	CS+U	DCS	0.158902485820707	1	0	3	68	8	24	0	1	White
3110	RNL	late	CS-	DCS	0.192966035140597	1	0	3	68	8	24	0	1	White
3110	RNL	late	CS+E	DCS	0.318590636705672	1	0	3	68	8	24	0	1	White
3110	RNL	late	CS+U	DCS	0.0824621125123532	1	0	3	68	8	24	0	1	White
3111	CON	early	CS-	DCS	0.710068746835845	1	1	4	77	5	38	0	0	White
3111	CON	early	CS+E	DCS	1.10927462210658	1	1	5	77	5	38	0	0	White
3111	CON	early	CS+U	DCS	1.203057092755	1	1	4	77	5	38	0	0	White
3111	CON	late	CS-	DCS	0.3731161934553	1	1	2	77	5	38	0	0	White
3111	CON	late	CS+E	DCS	0.930245058557416	1	1	3	77	5	38	0	0	White
3111	CON	late	CS+U	DCS	1.12374117229736	1	1	3	77	5	38	0	0	White
3111	EXT	early	CS-	DCS	0.531507290636732	1	1	4	77	5	38	0	0	White
3111	EXT	early	CS+E	DCS	0.893004501303583	1	1	4	77	5	38	0	0	White
3111	EXT	late	CS-	DCS	0.860184135536163	1	1	1	77	5	38	0	0	White
3111	EXT	late	CS+E	DCS	0.192613602842582	1	1	1	77	5	38	0	0	White
3111	RCL	early	CS-	DCS	0.859655712250762	1	1	3	77	5	38	0	0	White
3111	RCL	early	CS+E	DCS	1.55999700324871	1	1	4	77	5	38	0	0	White
3111	RCL	early	CS+U	DCS	0.147817454990945	1	1	3	77	5	38	0	0	White
3111	RCL	late	CS-	DCS	0.9117702020467	1	1	1	77	5	38	0	0	White
3111	RCL	late	CS+E	DCS	1.32962019362683	1	1	1	77	5	38	0	0	White
3111	RCL	late	CS+U	DCS	0.678790992444293	1	1	1	77	5	38	0	0	White
3111	RNL	early	CS-	DCS	1.23870258920832	1	1	3	77	5	38	0	0	White
3111	RNL	early	CS+E	DCS	2.22030549147969	1	1	5	77	5	38	0	0	White
3111	RNL	early	CS+U	DCS	2.062739993044	1	1	3	77	5	38	0	0	White
3111	RNL	late	CS-	DCS	1.29922112135525	1	1	1	77	5	38	0	0	White
3111	RNL	late	CS+E	DCS	0.301288897903657	1	1	1	77	5	38	0	0	White
3111	RNL	late	CS+U	DCS	0.883508131260082	1	1	1	77	5	38	0	0	White
3112	CON	early	CS-	placebo	0.33513451606773	0	1	5	71	13	28	1	0	White
3112	CON	early	CS+E	placebo	0.543657894683248	0	1	5	71	13	28	1	0	White
3112	CON	early	CS+U	placebo	0.434447830482765	0	1	5	71	13	28	1	0	White
3112	CON	late	CS-	placebo	0.697755698891945	0	1	1	71	13	28	1	0	White
3112	CON	late	CS+E	placebo	0.607797017886774	0	1	5	71	13	28	1	0	White
3112	CON	late	CS+U	placebo	0.502760014945685	0	1	5	71	13	28	1	0	White
3112	EXT	early	CS-	placebo	0.728708160814163	0	1	3	71	13	28	1	0	White
3112	EXT	early	CS+E	placebo	0.276721882040434	0	1	5	71	13	28	1	0	White
3112	EXT	late	CS-	placebo	1.12018525013716	0	1	1	71	13	28	1	0	White
3112	EXT	late	CS+E	placebo	0.551973731259016	0	1	1	71	13	28	1	0	White
3112	RCL	early	CS-	placebo	0.645780444597544	0	1	2	71	13	28	1	0	White
3112	RCL	early	CS+E	placebo	1.42539901509737	0	1	4	71	13	28	1	0	White
3112	RCL	early	CS+U	placebo	0.492318876156462	0	1	1	71	13	28	1	0	White
3112	RCL	late	CS-	placebo	0.560063811524793	0	1	1	71	13	28	1	0	White
3112	RCL	late	CS+E	placebo	1.03405914854743	0	1	3	71	13	28	1	0	White
3112	RCL	late	CS+U	placebo	0.760512764489231	0	1	1	71	13	28	1	0	White
3112	RNL	early	CS-	placebo	0.794694028420985	0	1	2	71	13	28	1	0	White
3112	RNL	early	CS+E	placebo	0.745325554694438	0	1	3	71	13	28	1	0	White
3112	RNL	early	CS+U	placebo	1.1596519409532	0	1	1	71	13	28	1	0	White
3112	RNL	late	CS-	placebo	0.267149302825218	0	1	1	71	13	28	1	0	White
3112	RNL	late	CS+E	placebo	0.675795827154918	0	1	2	71	13	28	1	0	White
3112	RNL	late	CS+U	placebo	0	0	1	1	71	13	28	1	0	White
3113	CON	early	CS-	DCS	0	0	1	3	93	12	56	0	0	Black or African American
3113	CON	early	CS+E	DCS	0	0	1	3	93	12	56	0	0	Black or African American
3113	CON	early	CS+U	DCS	0	0	1	3	93	12	56	0	0	Black or African American
3113	CON	late	CS-	DCS	0	0	1	2	93	12	56	0	0	Black or African American
3113	CON	late	CS+E	DCS	0.0590021186060297	0	1	2	93	12	56	0	0	Black or African American
3113	CON	late	CS+U	DCS	0	0	1	2	93	12	56	0	0	Black or African American
3113	EXT	early	CS-	DCS	0	0	1	2	93	12	56	0	0	Black or African American
3113	EXT	early	CS+E	DCS	0	0	1	4	93	12	56	0	0	Black or African American
3113	EXT	late	CS-	DCS	0	0	1	2	93	12	56	0	0	Black or African American
3113	EXT	late	CS+E	DCS	0	0	1	4	93	12	56	0	0	Black or African American
3113	RCL	early	CS-	DCS	0	0	1	2	93	12	56	0	0	Black or African American
3113	RCL	early	CS+E	DCS	0	0	1	2	93	12	56	0	0	Black or African American
3113	RCL	early	CS+U	DCS	0	0	1	2	93	12	56	0	0	Black or African American
3113	RCL	late	CS-	DCS	0.0601040764008565	0	1	2	93	12	56	0	0	Black or African American
3113	RCL	late	CS+E	DCS	0	0	1	2	93	12	56	0	0	Black or African American
3113	RCL	late	CS+U	DCS	0	0	1	2	93	12	56	0	0	Black or African American
3113	RNL	early	CS-	DCS	0.0494974746830583	0	1	3	93	12	56	0	0	Black or African American
3113	RNL	early	CS+E	DCS	0.256088157597662	0	1	3	93	12	56	0	0	Black or African American
3113	RNL	early	CS+U	DCS	0.0909670269933013	0	1	3	93	12	56	0	0	Black or African American
3113	RNL	late	CS-	DCS	0.0617454451761423	0	1	2	93	12	56	0	0	Black or African American
3113	RNL	late	CS+E	DCS	0	0	1	2	93	12	56	0	0	Black or African American
3113	RNL	late	CS+U	DCS	0.0835164654424503	0	1	2	93	12	56	0	0	Black or African American
3114	CON	early	CS-	placebo	0.438814460473074	1	1	3	113	16	27	0	0	White
3114	CON	early	CS+E	placebo	1.40695081390573	1	1	3	113	16	27	0	0	White
3114	CON	early	CS+U	placebo	1.11743681142301	1	1	3	113	16	27	0	0	White
3114	CON	late	CS-	placebo	0.458308193611406	1	1	1	113	16	27	0	0	White
3114	CON	late	CS+E	placebo	1.42064377349417	1	1	4	113	16	27	0	0	White
3114	CON	late	CS+U	placebo	0.309074383272369	1	1	3	113	16	27	0	0	White
3114	EXT	early	CS-	placebo	0.932533083470405	1	1	3	113	16	27	0	0	White
3114	EXT	early	CS+E	placebo	0.4746841054849	1	1	1	113	16	27	0	0	White
3114	EXT	late	CS-	placebo	0.237572178823988	1	1	1	113	16	27	0	0	White
3114	EXT	late	CS+E	placebo	0	1	1	1	113	16	27	0	0	White
3114	RCL	early	CS-	placebo	0.268104034248756	1	1	2	113	16	27	0	0	White
3114	RCL	early	CS+E	placebo	1.09804940495358	1	1	1	113	16	27	0	0	White
3114	RCL	early	CS+U	placebo	0.78652958207508	1	1	4	113	16	27	0	0	White
3114	RCL	late	CS-	placebo	0.209343372527529	1	1	1	113	16	27	0	0	White
3114	RCL	late	CS+E	placebo	0	1	1	1	113	16	27	0	0	White
3114	RCL	late	CS+U	placebo	0.268328157299975	1	1	1	113	16	27	0	0	White
3114	RNL	early	CS-	placebo	0.131363046554197	1	1	2	113	16	27	0	0	White
3114	RNL	early	CS+E	placebo	0.261055549644132	1	1	2	113	16	27	0	0	White
3114	RNL	early	CS+U	placebo	1.64989878252989	1	1	3	113	16	27	0	0	White
3114	RNL	late	CS-	placebo	0	1	1	1	113	16	27	0	0	White
3114	RNL	late	CS+E	placebo	0.573585215987999	1	1	1	113	16	27	0	0	White
3114	RNL	late	CS+U	placebo	0.257536405193518	1	1	1	113	16	27	0	0	White
3115	CON	early	CS-	DCS	0.185233676344695	1	1	2	123	21	30	1	0	Asian
3115	CON	early	CS+E	DCS	0.645453661658654	1	1	3	123	21	30	1	0	Asian
3115	CON	early	CS+U	DCS	1.21680395651069	1	1	4	123	21	30	1	0	Asian
3115	CON	late	CS-	DCS	0.333539272263695	1	1	1	123	21	30	1	0	Asian
3115	CON	late	CS+E	DCS	0.560859521850427	1	1	3	123	21	30	1	0	Asian
3115	CON	late	CS+U	DCS	0.650958098061126	1	1	3	123	21	30	1	0	Asian
3115	EXT	early	CS-	DCS	0.791252296502655	1	1	1	123	21	30	1	0	Asian
3115	EXT	early	CS+E	DCS	0.762320146474322	1	1	2	123	21	30	1	0	Asian
3115	EXT	late	CS-	DCS	0.342636833980236	1	1	1	123	21	30	1	0	Asian
3115	EXT	late	CS+E	DCS	0.322653010211432	1	1	1	123	21	30	1	0	Asian
3115	RCL	early	CS-	DCS	0.361409070812014	1	1	1	123	21	30	1	0	Asian
3115	RCL	early	CS+E	DCS	0.869263163603061	1	1	1	123	21	30	1	0	Asian
3115	RCL	early	CS+U	DCS	1.03484049269837	1	1	3	123	21	30	1	0	Asian
3115	RCL	late	CS-	DCS	0.838995358596216	1	1	1	123	21	30	1	0	Asian
3115	RCL	late	CS+E	DCS	0.310845620847391	1	1	1	123	21	30	1	0	Asian
3115	RCL	late	CS+U	DCS	0.679768851361506	1	1	1	123	21	30	1	0	Asian
3115	RNL	early	CS-	DCS	0.400400830412432	1	1	1	123	21	30	1	0	Asian
3115	RNL	early	CS+E	DCS	0.891032749189714	1	1	1	123	21	30	1	0	Asian
3115	RNL	early	CS+U	DCS	1.19310379233128	1	1	4	123	21	30	1	0	Asian
3115	RNL	late	CS-	DCS	0.481634949809578	1	1	1	123	21	30	1	0	Asian
3115	RNL	late	CS+E	DCS	0.318747549010185	1	1	1	123	21	30	1	0	Asian
3115	RNL	late	CS+U	DCS	0.422242773898099	1	1	1	123	21	30	1	0	Asian
3116	CON	early	CS-	placebo	0.662725303098146	1	1	2	62	15	25	0	0	White
3116	CON	early	CS+E	placebo	1.15127873261352	1	1	2	62	15	25	0	0	White
3116	CON	early	CS+U	placebo	0.526891521119851	1	1	3	62	15	25	0	0	White
3116	CON	late	CS-	placebo	0.509669112189678	1	1	1	62	15	25	0	0	White
3116	CON	late	CS+E	placebo	1.00417932603587	1	1	5	62	15	25	0	0	White
3116	CON	late	CS+U	placebo	0.456414726919841	1	1	4	62	15	25	0	0	White
3116	EXT	early	CS-	placebo	0.801542454658138	1	1	2	62	15	25	0	0	White
3116	EXT	early	CS+E	placebo	0.453486493734929	1	1	4	62	15	25	0	0	White
3116	EXT	late	CS-	placebo	1.3168769995571	1	1	1	62	15	25	0	0	White
3116	EXT	late	CS+E	placebo	0	1	1	1	62	15	25	0	0	White
3116	RCL	early	CS-	placebo	0.428065990066788	1	1	1	62	15	25	0	0	White
3116	RCL	early	CS+E	placebo	1.00705187634741	1	1	1	62	15	25	0	0	White
3116	RCL	early	CS+U	placebo	1.69273198833189	1	1	4	62	15	25	0	0	White
3116	RCL	late	CS-	placebo	0.653392367567781	1	1	1	62	15	25	0	0	White
3116	RCL	late	CS+E	placebo	0.759415124909447	1	1	1	62	15	25	0	0	White
3116	RCL	late	CS+U	placebo	0	1	1	1	62	15	25	0	0	White
3116	RNL	early	CS-	placebo	0.864815944132087	1	1	1	62	15	25	0	0	White
3116	RNL	early	CS+E	placebo	1.46530020746864	1	1	2	62	15	25	0	0	White
3116	RNL	early	CS+U	placebo	2.04720255746072	1	1	2	62	15	25	0	0	White
3116	RNL	late	CS-	placebo	1.47592054456647	1	1	1	62	15	25	0	0	White
3116	RNL	late	CS+E	placebo	1.20610897593821	1	1	1	62	15	25	0	0	White
3116	RNL	late	CS+U	placebo	1.18750379106315	1	1	1	62	15	25	0	0	White
3117	CON	early	CS-	placebo	0.337704179482322	0	1	1	100	19	20	1	1	White
3117	CON	early	CS+E	placebo	0.649490116253719	0	1	1	100	19	20	1	1	White
3117	CON	early	CS+U	placebo	0.919118827804235	0	1	5	100	19	20	1	1	White
3117	CON	late	CS-	placebo	0.522652359859391	0	1	1	100	19	20	1	1	White
3117	CON	late	CS+E	placebo	0.426585701293402	0	1	5	100	19	20	1	1	White
3117	CON	late	CS+U	placebo	0.427118786934092	0	1	1	100	19	20	1	1	White
3117	EXT	early	CS-	placebo	0.146543508897528	0	1	1	100	19	20	1	1	White
3117	EXT	early	CS+E	placebo	0.325184608057	0	1	1	100	19	20	1	1	White
3117	EXT	late	CS-	placebo	0	0	1	1	100	19	20	1	1	White
3117	EXT	late	CS+E	placebo	0.301579177000004	0	1	1	100	19	20	1	1	White
3117	RCL	early	CS-	placebo	0.229736660582535	0	1	1	100	19	20	1	1	White
3117	RCL	early	CS+E	placebo	0.270416345659799	0	1	1	100	19	20	1	1	White
3117	RCL	early	CS+U	placebo	0.159843673631458	0	1	1	100	19	20	1	1	White
3117	RCL	late	CS-	placebo	0.166085997045897	0	1	1	100	19	20	1	1	White
3117	RCL	late	CS+E	placebo	0.250399680510978	0	1	1	100	19	20	1	1	White
3117	RCL	late	CS+U	placebo	0.702529948302429	0	1	1	100	19	20	1	1	White
3117	RNL	early	CS-	placebo	0.263616913771079	0	1	1	100	19	20	1	1	White
3117	RNL	early	CS+E	placebo	0.0996242942258564	0	1	1	100	19	20	1	1	White
3117	RNL	early	CS+U	placebo	0.798548915422103	0	1	1	100	19	20	1	1	White
3117	RNL	late	CS-	placebo	0.207650199301252	0	1	1	100	19	20	1	1	White
3117	RNL	late	CS+E	placebo	0.600961584114364	0	1	1	100	19	20	1	1	White
3117	RNL	late	CS+U	placebo	0.177834192437787	0	1	1	100	19	20	1	1	White
3120	CON	early	CS-	DCS	0.568637977759917	1	1	3	103	31	33	0	0	White
3120	CON	early	CS+E	DCS	0	1	1	3	103	31	33	0	0	White
3120	CON	early	CS+U	DCS	2.00284457713489	1	1	3	103	31	33	0	0	White
3120	CON	late	CS-	DCS	0.109630059746403	1	1	1	103	31	33	0	0	White
3120	CON	late	CS+E	DCS	0.364255667145661	1	1	3	103	31	33	0	0	White
3120	CON	late	CS+U	DCS	0.768462106390106	1	1	3	103	31	33	0	0	White
3120	EXT	early	CS-	DCS	0	1	1	3	103	31	33	0	0	White
3120	EXT	early	CS+E	DCS	0.467520053045856	1	1	4	103	31	33	0	0	White
3120	EXT	late	CS-	DCS	0	1	1	1	103	31	33	0	0	White
3120	EXT	late	CS+E	DCS	0	1	1	1	103	31	33	0	0	White
3120	RCL	early	CS-	DCS	0.710624865053321	1	1	1	103	31	33	0	0	White
3120	RCL	early	CS+E	DCS	1.20899988371903	1	1	1	103	31	33	0	0	White
3120	RCL	early	CS+U	DCS	0.529834879939024	1	1	3	103	31	33	0	0	White
3120	RCL	late	CS-	DCS	0.604238757614568	1	1	1	103	31	33	0	0	White
3120	RCL	late	CS+E	DCS	1.03468992048135	1	1	1	103	31	33	0	0	White
3120	RCL	late	CS+U	DCS	1.45594413310369	1	1	1	103	31	33	0	0	White
3120	RNL	early	CS-	DCS	0.796729960806186	1	1	1	103	31	33	0	0	White
3120	RNL	early	CS+E	DCS	0.986813052203912	1	1	4	103	31	33	0	0	White
3120	RNL	early	CS+U	DCS	1.00629270095733	1	1	5	103	31	33	0	0	White
3120	RNL	late	CS-	DCS	1.57500417973828	1	1	1	103	31	33	0	0	White
3120	RNL	late	CS+E	DCS	1.28419856398116	1	1	1	103	31	33	0	0	White
3120	RNL	late	CS+U	DCS	1.04276417673933	1	1	1	103	31	33	0	0	White
3121	CON	early	CS-	DCS	0.554092396244349	0	0	1	102	13	22	1	1	Other
3121	CON	early	CS+E	DCS	0.962992857614061	0	0	1	102	13	22	1	1	Other
3121	CON	early	CS+U	DCS	0.51517787599892	0	0	4	102	13	22	1	1	Other
3121	CON	late	CS-	DCS	0.759765889994521	0	0	1	102	13	22	1	1	Other
3121	CON	late	CS+E	DCS	0.725669404033106	0	0	1	102	13	22	1	1	Other
3121	CON	late	CS+U	DCS	0.514085426698576	0	0	5	102	13	22	1	1	Other
3121	EXT	early	CS-	DCS	0	0	0	1	102	13	22	1	1	Other
3121	EXT	early	CS+E	DCS	0.156203681637311	0	0	1	102	13	22	1	1	Other
3121	EXT	late	CS-	DCS	0.838833015462826	0	0	1	102	13	22	1	1	Other
3121	EXT	late	CS+E	DCS	0.587650222684466	0	0	1	102	13	22	1	1	Other
3121	RCL	early	CS-	DCS	0.459375680640607	0	0	1	102	13	22	1	1	Other
3121	RCL	early	CS+E	DCS	0.283151902695355	0	0	1	102	13	22	1	1	Other
3121	RCL	early	CS+U	DCS	0.811367305059841	0	0	3	102	13	22	1	1	Other
3121	RCL	late	CS-	DCS	0.364329655454414	0	0	1	102	13	22	1	1	Other
3121	RCL	late	CS+E	DCS	0	0	0	1	102	13	22	1	1	Other
3121	RCL	late	CS+U	DCS	0	0	0	5	102	13	22	1	1	Other
3121	RNL	early	CS-	DCS	1.17135881348974	0	0	1	102	13	22	1	1	Other
3121	RNL	early	CS+E	DCS	0.433429629406247	0	0	1	102	13	22	1	1	Other
3121	RNL	early	CS+U	DCS	0.492318762375667	0	0	1	102	13	22	1	1	Other
3121	RNL	late	CS-	DCS	0.685489302313955	0	0	1	102	13	22	1	1	Other
3121	RNL	late	CS+E	DCS	0.684660071454461	0	0	1	102	13	22	1	1	Other
3121	RNL	late	CS+U	DCS	1.08048379950954	0	0	5	102	13	22	1	1	Other
3122	CON	early	CS-	DCS	0.277234724462052	0	0	1	117	5	55	1	NA	Black or African American
3122	CON	early	CS+E	DCS	0.456993170727865	0	0	1	117	5	55	1	NA	Black or African American
3122	CON	early	CS+U	DCS	0	0	0	1	117	5	55	1	NA	Black or African American
3122	CON	late	CS-	DCS	0	0	0	2	117	5	55	1	NA	Black or African American
3122	CON	late	CS+E	DCS	0	0	0	5	117	5	55	1	NA	Black or African American
3122	CON	late	CS+U	DCS	0	0	0	3	117	5	55	1	NA	Black or African American
3122	EXT	early	CS-	DCS	0.378879928209453	0	0	3	117	5	55	1	NA	Black or African American
3122	EXT	early	CS+E	DCS	0.627650439180625	0	0	3	117	5	55	1	NA	Black or African American
3122	EXT	late	CS-	DCS	0	0	0	3	117	5	55	1	NA	Black or African American
3122	EXT	late	CS+E	DCS	0	0	0	3	117	5	55	1	NA	Black or African American
3122	RCL	early	CS-	DCS	0.103440804327886	0	0	4	117	5	55	1	NA	Black or African American
3122	RCL	early	CS+E	DCS	0.133041346956501	0	0	4	117	5	55	1	NA	Black or African American
3122	RCL	early	CS+U	DCS	0	0	0	5	117	5	55	1	NA	Black or African American
3122	RCL	late	CS-	DCS	0	0	0	2	117	5	55	1	NA	Black or African American
3122	RCL	late	CS+E	DCS	0	0	0	2	117	5	55	1	NA	Black or African American
3122	RCL	late	CS+U	DCS	0	0	0	1	117	5	55	1	NA	Black or African American
3122	RNL	early	CS-	DCS	0.0739932429347437	0	0	5	117	5	55	1	NA	Black or African American
3122	RNL	early	CS+E	DCS	0	0	0	5	117	5	55	1	NA	Black or African American
3122	RNL	early	CS+U	DCS	0	0	0	5	117	5	55	1	NA	Black or African American
3122	RNL	late	CS-	DCS	0	0	0	1	117	5	55	1	NA	Black or African American
3122	RNL	late	CS+E	DCS	0	0	0	1	117	5	55	1	NA	Black or African American
3122	RNL	late	CS+U	DCS	0	0	0	1	117	5	55	1	NA	Black or African American
3123	CON	early	CS-	placebo	0	0	1	5	113	14	27	1	1	White
3123	CON	early	CS+E	placebo	0.0619979838381862	0	1	5	113	14	27	1	1	White
3123	CON	early	CS+U	placebo	0.335845787757448	0	1	5	113	14	27	1	1	White
3123	CON	late	CS-	placebo	0.107150594958684	0	1	2	113	14	27	1	1	White
3123	CON	late	CS+E	placebo	0.12453423323793	0	1	4	113	14	27	1	1	White
3123	CON	late	CS+U	placebo	0.148062420740363	0	1	5	113	14	27	1	1	White
3123	EXT	early	CS-	placebo	0	0	1	3	113	14	27	1	1	White
3123	EXT	early	CS+E	placebo	0.283328431330144	0	1	5	113	14	27	1	1	White
3123	EXT	late	CS-	placebo	0	0	1	3	113	14	27	1	1	White
3123	EXT	late	CS+E	placebo	0	0	1	5	113	14	27	1	1	White
3123	RCL	early	CS-	placebo	0	0	1	1	113	14	27	1	1	White
3123	RCL	early	CS+E	placebo	0	0	1	3	113	14	27	1	1	White
3123	RCL	early	CS+U	placebo	0	0	1	2	113	14	27	1	1	White
3123	RCL	late	CS-	placebo	0	0	1	1	113	14	27	1	1	White
3123	RCL	late	CS+E	placebo	0	0	1	2	113	14	27	1	1	White
3123	RCL	late	CS+U	placebo	0	0	1	3	113	14	27	1	1	White
3123	RNL	early	CS-	placebo	0.424822460417892	0	1	2	113	14	27	1	1	White
3123	RNL	early	CS+E	placebo	0.330037876614185	0	1	3	113	14	27	1	1	White
3123	RNL	early	CS+U	placebo	0.176422787643774	0	1	3	113	14	27	1	1	White
3123	RNL	late	CS-	placebo	0.0715454401062709	0	1	1	113	14	27	1	1	White
3123	RNL	late	CS+E	placebo	0.246170672501823	0	1	2	113	14	27	1	1	White
3123	RNL	late	CS+U	placebo	0	0	1	2	113	14	27	1	1	White
3124	CON	early	CS-	placebo	0.409984904888985	1	1	3	84	3	69	0	0	White
3124	CON	early	CS+E	placebo	0.133182206018672	1	1	3	84	3	69	0	0	White
3124	CON	early	CS+U	placebo	0.227714048882777	1	1	3	84	3	69	0	0	White
3124	CON	late	CS-	placebo	0.0927024810886958	1	1	3	84	3	69	0	0	White
3124	CON	late	CS+E	placebo	0.236263526927255	1	1	4	84	3	69	0	0	White
3124	CON	late	CS+U	placebo	0.212458131665809	1	1	4	84	3	69	0	0	White
3124	EXT	early	CS-	placebo	0.148239670803736	1	1	3	84	3	69	0	0	White
3124	EXT	early	CS+E	placebo	0.270832051279017	1	1	3	84	3	69	0	0	White
3124	EXT	late	CS-	placebo	0.109430343141196	1	1	2	84	3	69	0	0	White
3124	EXT	late	CS+E	placebo	0	1	1	2	84	3	69	0	0	White
3124	RCL	early	CS-	placebo	0.233313982890913	1	1	3	84	3	69	0	0	White
3124	RCL	early	CS+E	placebo	0	1	1	3	84	3	69	0	0	White
3124	RCL	early	CS+U	placebo	0.181865334794732	1	1	3	84	3	69	0	0	White
3124	RCL	late	CS-	placebo	0.437870286102931	1	1	2	84	3	69	0	0	White
3124	RCL	late	CS+E	placebo	0	1	1	2	84	3	69	0	0	White
3124	RCL	late	CS+U	placebo	0.176210101867061	1	1	2	84	3	69	0	0	White
3124	RNL	early	CS-	placebo	0.504632525635504	1	1	2	84	3	69	0	0	White
3124	RNL	early	CS+E	placebo	0.198871818013513	1	1	3	84	3	69	0	0	White
3124	RNL	early	CS+U	placebo	0.761412735280626	1	1	3	84	3	69	0	0	White
3124	RNL	late	CS-	placebo	0	1	1	2	84	3	69	0	0	White
3124	RNL	late	CS+E	placebo	0.457360594140146	1	1	2	84	3	69	0	0	White
3124	RNL	late	CS+U	placebo	0.125499003980111	1	1	2	84	3	69	0	0	White
3125	CON	early	CS-	DCS	1.0340082376324	1	1	1	74	12	25	1	0	White
3125	CON	early	CS+E	DCS	1.46775863597992	1	1	5	74	12	25	1	0	White
3125	CON	early	CS+U	DCS	0.820010516392898	1	1	3	74	12	25	1	0	White
3125	CON	late	CS-	DCS	1.0293399835809	1	1	1	74	12	25	1	0	White
3125	CON	late	CS+E	DCS	1.18007151329884	1	1	2	74	12	25	1	0	White
3125	CON	late	CS+U	DCS	1.00757875707807	1	1	4	74	12	25	1	0	White
3125	EXT	early	CS-	DCS	0.903502897356921	1	1	1	74	12	25	1	0	White
3125	EXT	early	CS+E	DCS	1.20284287244859	1	1	3	74	12	25	1	0	White
3125	EXT	late	CS-	DCS	1.1572732809233	1	1	1	74	12	25	1	0	White
3125	EXT	late	CS+E	DCS	0.704936645028807	1	1	1	74	12	25	1	0	White
3125	RCL	early	CS-	DCS	1.03510948090419	1	1	1	74	12	25	1	0	White
3125	RCL	early	CS+E	DCS	1.00115222254985	1	1	5	74	12	25	1	0	White
3125	RCL	early	CS+U	DCS	2.29224710701503	1	1	3	74	12	25	1	0	White
3125	RCL	late	CS-	DCS	1.10397845236234	1	1	1	74	12	25	1	0	White
3125	RCL	late	CS+E	DCS	0.264764045897475	1	1	2	74	12	25	1	0	White
3125	RCL	late	CS+U	DCS	1.36715032092305	1	1	2	74	12	25	1	0	White
3125	RNL	early	CS-	DCS	1.36138060101846	1	1	1	74	12	25	1	0	White
3125	RNL	early	CS+E	DCS	1.77732436347283	1	1	3	74	12	25	1	0	White
3125	RNL	early	CS+U	DCS	1.51698047869677	1	1	2	74	12	25	1	0	White
3125	RNL	late	CS-	DCS	0.642613809793071	1	1	1	74	12	25	1	0	White
3125	RNL	late	CS+E	DCS	2.090377516986	1	1	1	74	12	25	1	0	White
3125	RNL	late	CS+U	DCS	1.2845692209846	1	1	1	74	12	25	1	0	White
3126	CON	early	CS-	placebo	0.473651462028896	0	1	2	88	20	27	0	0	White
3126	CON	early	CS+E	placebo	0.263557394128869	0	1	3	88	20	27	0	0	White
3126	CON	early	CS+U	placebo	0.565350380211576	0	1	4	88	20	27	0	0	White
3126	CON	late	CS-	placebo	0.288794519128336	0	1	1	88	20	27	0	0	White
3126	CON	late	CS+E	placebo	0.266938663366699	0	1	4	88	20	27	0	0	White
3126	CON	late	CS+U	placebo	0.130981868974297	0	1	5	88	20	27	0	0	White
3126	EXT	early	CS-	placebo	1.5378243057157	0	1	2	88	20	27	0	0	White
3126	EXT	early	CS+E	placebo	1.77586095959859	0	1	3	88	20	27	0	0	White
3126	EXT	late	CS-	placebo	0.174785582929485	0	1	1	88	20	27	0	0	White
3126	EXT	late	CS+E	placebo	0.94495561749764	0	1	1	88	20	27	0	0	White
3126	RCL	early	CS-	placebo	0.331489662676405	0	1	2	88	20	27	0	0	White
3126	RCL	early	CS+E	placebo	1.30626588056722	0	1	3	88	20	27	0	0	White
3126	RCL	early	CS+U	placebo	0	0	1	3	88	20	27	0	0	White
3126	RCL	late	CS-	placebo	0.1720282388075	0	1	1	88	20	27	0	0	White
3126	RCL	late	CS+E	placebo	0.166132477258361	0	1	1	88	20	27	0	0	White
3126	RCL	late	CS+U	placebo	0	0	1	1	88	20	27	0	0	White
3126	RNL	early	CS-	placebo	0.747293589427347	0	1	2	88	20	27	0	0	White
3126	RNL	early	CS+E	placebo	1.15641322708364	0	1	4	88	20	27	0	0	White
3126	RNL	early	CS+U	placebo	1.21069868297502	0	1	3	88	20	27	0	0	White
3126	RNL	late	CS-	placebo	0.578465416392292	0	1	1	88	20	27	0	0	White
3126	RNL	late	CS+E	placebo	0.523481241703758	0	1	1	88	20	27	0	0	White
3126	RNL	late	CS+U	placebo	0.197989898732233	0	1	1	88	20	27	0	0	White
3127	CON	early	CS-	placebo	0.960499173849716	1	1	3	69	15	36	0	0	White
3127	CON	early	CS+E	placebo	1.43819237994206	1	1	3	69	15	36	0	0	White
3127	CON	early	CS+U	placebo	0.713543180365267	1	1	3	69	15	36	0	0	White
3127	CON	late	CS-	placebo	0.281312799374448	1	1	1	69	15	36	0	0	White
3127	CON	late	CS+E	placebo	1.27453045368691	1	1	5	69	15	36	0	0	White
3127	CON	late	CS+U	placebo	0.814989348094102	1	1	5	69	15	36	0	0	White
3127	EXT	early	CS-	placebo	0.901971581138689	1	1	3	69	15	36	0	0	White
3127	EXT	early	CS+E	placebo	1.0844242617119	1	1	3	69	15	36	0	0	White
3127	EXT	late	CS-	placebo	0.219658826364888	1	1	1	69	15	36	0	0	White
3127	EXT	late	CS+E	placebo	0.0974679434480896	1	1	1	69	15	36	0	0	White
3127	RCL	early	CS-	placebo	0.245635094737256	1	1	2	69	15	36	0	0	White
3127	RCL	early	CS+E	placebo	0.154191439451093	1	1	4	69	15	36	0	0	White
3127	RCL	early	CS+U	placebo	0.580433431042327	1	1	2	69	15	36	0	0	White
3127	RCL	late	CS-	placebo	0.145003656209829	1	1	1	69	15	36	0	0	White
3127	RCL	late	CS+E	placebo	0.46706208752746	1	1	1	69	15	36	0	0	White
3127	RCL	late	CS+U	placebo	0	1	1	1	69	15	36	0	0	White
3127	RNL	early	CS-	placebo	0.376925635710044	1	1	2	69	15	36	0	0	White
3127	RNL	early	CS+E	placebo	0.0782623792124926	1	1	3	69	15	36	0	0	White
3127	RNL	early	CS+U	placebo	0.0670820393249937	1	1	2	69	15	36	0	0	White
3127	RNL	late	CS-	placebo	0.0539675828623073	1	1	1	69	15	36	0	0	White
3127	RNL	late	CS+E	placebo	0.0644204936336256	1	1	1	69	15	36	0	0	White
3127	RNL	late	CS+U	placebo	0	1	1	1	69	15	36	0	0	White
3199	CON	early	CS-	DCS	0.551123584333429	0	1	2	63	24	26	1	0	Asian
3199	CON	early	CS+E	DCS	1.16133380727964	0	1	3	63	24	26	1	0	Asian
3199	CON	early	CS+U	DCS	0.564593237863438	0	1	5	63	24	26	1	0	Asian
3199	CON	late	CS-	DCS	0.282984600471237	0	1	1	63	24	26	1	0	Asian
3199	CON	late	CS+E	DCS	0	0	1	4	63	24	26	1	0	Asian
3199	CON	late	CS+U	DCS	0.352677260395393	0	1	5	63	24	26	1	0	Asian
3199	EXT	early	CS-	DCS	0	0	1	3	63	24	26	1	0	Asian
3199	EXT	early	CS+E	DCS	0	0	1	4	63	24	26	1	0	Asian
3199	EXT	late	CS-	DCS	0	0	1	1	63	24	26	1	0	Asian
3199	EXT	late	CS+E	DCS	0.173349358233597	0	1	1	63	24	26	1	0	Asian
3199	RCL	early	CS-	DCS	0.112249721603218	0	1	3	63	24	26	1	0	Asian
3199	RCL	early	CS+E	DCS	0.118532695911297	0	1	3	63	24	26	1	0	Asian
3199	RCL	early	CS+U	DCS	0	0	1	4	63	24	26	1	0	Asian
3199	RCL	late	CS-	DCS	0.161934433321455	0	1	1	63	24	26	1	0	Asian
3199	RCL	late	CS+E	DCS	0	0	1	1	63	24	26	1	0	Asian
3199	RCL	late	CS+U	DCS	0	0	1	1	63	24	26	1	0	Asian
3199	RNL	early	CS-	DCS	0.23493278651396	0	1	3	63	24	26	1	0	Asian
3199	RNL	early	CS+E	DCS	0.654674803013316	0	1	3	63	24	26	1	0	Asian
3199	RNL	early	CS+U	DCS	0.509705797494986	0	1	4	63	24	26	1	0	Asian
3199	RNL	late	CS-	DCS	0	0	1	1	63	24	26	1	0	Asian
3199	RNL	late	CS+E	DCS	0	0	1	1	63	24	26	1	0	Asian
3199	RNL	late	CS+U	DCS	0.101612007164508	0	1	1	63	24	26	1	0	Asian
